# Supplementary material for: PODE: privacy-enhanced distributed federated learning approach for origin-destination estimation
Source: PeerJ Comput Sci. 2024 May 13;10:e2050. doi: 10.7717/peerj-cs.2050 (PMC11157595; doi:10.7717/peerj-cs.2050)
Supplement: Supplemental Information 1 [file peerj-cs-10-2050-s001.csv]

year	annual_total_trips	distance_0_10	distance_10_25	distance_25_50	distance_50_75	distance_75_100	distance_100_150	distance_0_10_pct	distance_10_25_pct	distance_25_50_pct	distance_50_75_pct	distance_75_100_pct	distance_100_150_pct	destination_state
2020	3940593.0	2658275.0	966912.0	297247.0	16891.0	1174.0	94.0	0.674587691	0.245372284	0.075432032	0.004286387	0.000297855	2.38e-05	8
2020	83.0	2651228.101333333	964408.976	295943.5745614035	16619.290322580644	1329.0645161290322	88.57142857142857	0.6729089635226667	0.244934566272	0.0751022720570175	0.0042199736129032	0.0009393619354838	0.0001826782142857	8
2020	186.0	2644181.202666667	961905.952	294640.149122807	16347.58064516129	1484.1290322580644	83.14285714285714	0.6712302360453334	0.244496848544	0.074772512114035	0.0041535602258064	0.0015808688709677	0.0003415564285714	8
2020	5165.0	2637134.304	959402.928	293336.7236842105	16075.870967741936	1639.1935483870968	77.71428571428572	0.669551508568	0.244059130816	0.0744427521710526	0.0040871468387096	0.0022223758064516	0.0005004346428571	8
2020	420.0	2630087.405333333	956899.904	292033.29824561405	15804.16129032258	1794.258064516129	72.28571428571428	0.6678727810906667	0.243621413088	0.0741129922280701	0.0040207334516129	0.0028638827419354	0.0006593128571428	8
2020	116.0	2623040.506666667	954396.88	290729.8728070175	15532.451612903224	1949.3225806451608	66.85714285714286	0.6661940536133334	0.24318369536	0.0737832322850877	0.0039543200645161	0.0035053896774193	0.0008181910714285	8
2020	14742.0	2615993.608	951893.856	289426.44736842107	15260.741935483871	2104.3870967741937	61.42857142857143	0.6645153261360001	0.242745977632	0.0734534723421052	0.0038879066774193	0.0041468966129032	0.0009770692857142	8
2020	161.0	2608946.709333333	949390.832	288123.0219298245	14989.032258064515	2259.451612903226	56.0	0.6628365986586667	0.2423082599039999	0.0731237123991228	0.0038214932903225	0.004788403548387	0.0011359475	8
2020	480.0	2601899.810666667	946887.808	286819.5964912281	14717.32258064516	2414.516129032258	50.57142857142857	0.6611578711813334	0.241870542176	0.0727939524561403	0.0037550799032258	0.0054299104838709	0.0012948257142857	8
2020	164.0	2594852.912	944384.784	285516.1710526316	14445.612903225809	2569.5806451612902	45.14285714285714	0.6594791437040001	0.241432824448	0.0724641925131578	0.003688666516129	0.0060714174193548	0.0014537039285714	8
2020	3889.0	2587806.013333333	941881.76	284212.7456140351	14173.90322580645	2724.6451612903224	39.71428571428571	0.6578004162266667	0.24099510672	0.0721344325701754	0.0036222531290322	0.0067129243548387	0.0016125821428571	8
2020	124.0	2580759.114666667	939378.736	282909.3201754386	13902.193548387097	2879.709677419355	34.285714285714285	0.6561216887493334	0.240557388992	0.0718046726271929	0.0035558397419354	0.0073544312903225	0.0017714603571428	8
2020	365.0	2573712.216	936875.712	281605.89473684214	13630.483870967742	3034.7741935483878	28.85714285714286	0.6544429612720001	0.240119671264	0.0714749126842105	0.0034894263548387	0.0079959382258064	0.0019303385714285	8
2020	209.0	2566665.317333333	934372.688	280302.4692982456	13358.774193548386	3189.8387096774195	23.42857142857143	0.6527642337946667	0.239681953536	0.071145152741228	0.0034230129677419	0.0086374451612903	0.0020892167857142	8
2020	8165.0	2559618.418666667	931869.664	278999.0438596491	13087.064516129032	3344.903225806452	18.0	0.6510855063173334	0.239244235808	0.0708153927982456	0.0033565995806451	0.0092789520967741	0.002248095	8
2020	1050.0	2552571.52	929366.64	277695.61842105264	12815.354838709678	3499.967741935484	1871.2083333333333	0.6494067788400001	0.23880651808	0.0704856328552631	0.0032901861935483	0.009920459032258	0.0090863341458333	8
2020	262.0	2545524.621333333	926863.616	276392.1929824561	12543.645161290322	3655.032258064516	3724.4166666666665	0.6477280513626668	0.238368800352	0.0701558729122807	0.0032237728064516	0.0105619659677419	0.0159245732916666	8
2020	642.0	2538477.722666667	924360.592	275088.76754385966	12271.935483870968	3810.096774193548	5577.625	0.6460493238853334	0.237931082624	0.0698261129692982	0.0031573594193548	0.0112034729032258	0.0227628124375	8
2020	1111.0	2531430.824	921857.568	273785.34210526315	12000.225806451614	3965.161290322581	7430.833333333333	0.644370596408	0.237493364896	0.0694963530263157	0.003090946032258	0.0118449798387096	0.0296010515833333	8
2020	33.0	2524383.925333333	919354.544	272481.9166666667	11728.516129032258	4120.225806451613	9284.041666666666	0.6426918689306667	0.2370556471679999	0.0691665930833333	0.0030245326451612	0.0124864867741935	0.0364392907291666	8
2020	931.0	2517337.026666667	916851.52	271178.49122807017	11456.806451612903	4275.290322580645	11137.25	0.6410131414533333	0.2366179294399999	0.0688368331403508	0.0029581192580645	0.0131279937096774	0.043277529875	8
2020	79.0	2510290.128	914348.496	269875.0657894737	11185.09677419355	4430.354838709678	12990.458333333332	0.639334413976	0.236180211712	0.0685070731973684	0.0028917058709677	0.0137695006451612	0.0501157690208333	8
2020	88.0	2503243.229333333	911845.472	268571.6403508772	10913.387096774191	4585.41935483871	14843.666666666666	0.6376556864986667	0.235742493984	0.0681773132543859	0.0028252924838709	0.0144110075806451	0.0569540081666666	8
2020	53.0	2496196.330666667	909342.448	267268.2149122807	10641.67741935484	4740.483870967742	16696.875	0.6359769590213333	0.235304776256	0.0678475533114035	0.0027588790967741	0.015052514516129	0.0637922473125	8
2020	57.0	2489149.432	906839.424	265964.7894736842	10369.967741935485	4895.548387096775	18550.08333333333	0.634298231544	0.234867058528	0.067517793368421	0.0026924657096774	0.0156940214516129	0.0706304864583333	8
2020	61.0	2482102.533333333	904336.4	264661.3640350877	10098.258064516129	5050.612903225807	20403.291666666664	0.6326195040666667	0.2344293408	0.0671880334254386	0.0026260523225806	0.0163355283870967	0.0774687256041666	8
2020	226.0	2475055.634666667	901833.376	263357.93859649124	9826.548387096776	5205.677419354839	22256.5	0.6309407765893333	0.233991623072	0.0668582734824561	0.0025596389354838	0.0169770353225806	0.08430696475	8
2020	335.0	2468008.736	899330.352	262054.51315789475	9554.83870967742	5360.741935483871	24109.70833333333	0.629262049112	0.233553905344	0.0665285135394736	0.002493225548387	0.0176185422580645	0.0911452038958333	8
2020	83.0	2460961.837333333	896827.328	260751.08771929823	9283.129032258064	5515.806451612903	25962.916666666664	0.6275833216346667	0.233116187616	0.0661987535964912	0.0024268121612903	0.0182600491935483	0.0979834430416666	8
2020	77.0	2453914.938666667	894324.304	259447.6622807017	9011.41935483871	5670.870967741936	27816.125	0.6259045941573333	0.232678469888	0.0658689936535087	0.0023603987741935	0.0189015561290322	0.1048216821875	8
2020	35.0	2446868.04	891821.28	258144.23684210528	8739.709677419356	5825.935483870968	29669.33333333333	0.62422586668	0.23224075216	0.0655392337105263	0.0022939853870967	0.0195430630645161	0.1116599213333333	8
2020	134.0	2439821.141333333	889318.256	256840.8114035088	8468.0	5981.0	31522.541666666664	0.6225471392026667	0.231803034432	0.0652094737675438	0.002227572	0.02018457	0.1184981604791666	8
2020	50.0	2432774.242666667	886815.232	255537.38596491228	8196.290322580646	6136.064516129032	33375.75	0.6208684117253334	0.2313653167039999	0.0648797138245614	0.0021611586129032	0.0208260769354838	0.125336399625	8
2020	71.0	2425727.344	884312.208	254233.9605263158	7924.580645161292	6291.129032258064	35228.95833333333	0.619189684248	0.230927598976	0.0645499538815789	0.0020947452258064	0.0214675838709677	0.1321746387708333	8
2020	30.0	2418680.445333333	881809.184	252930.5350877193	7652.870967741936	6446.193548387097	37082.16666666666	0.6175109567706667	0.230489881248	0.0642201939385964	0.0020283318387096	0.0221090908064516	0.1390128779166666	8
2020	64.0	2411633.546666667	879306.16	251627.1096491228	7381.161290322581	6601.258064516129	38935.375	0.6158322292933334	0.23005216352	0.063890433995614	0.0019619184516129	0.0227505977419354	0.1458511170625	8
2020	83.0	2404586.648	876803.1359999999	250323.68421052632	7109.451612903227	6756.322580645161	40788.58333333333	0.614153501816	0.229614445792	0.0635606740526315	0.0018955050645161	0.0233921046774193	0.1526893562083333	8
2020	416.0	2397539.749333333	874300.112	249020.25877192983	6837.741935483871	6911.387096774193	42641.79166666666	0.6124747743386667	0.229176728064	0.0632309141096491	0.0018290916774193	0.0240336116129032	0.1595275953541667	8
2020	1078.0	2390492.8506666664	871797.088	247716.8333333333	6566.032258064517	7066.451612903225	44495.0	0.6107960468613334	0.228739010336	0.0629011541666666	0.0017626782903225	0.024675118548387	0.1663658345	8
2020	465.0	2383445.952	869294.064	246413.40789473685	6294.322580645163	7221.516129032258	46348.20833333333	0.609117319384	0.228301292608	0.0625713942236842	0.0016962649032258	0.0253166254838709	0.1732040736458333	8
2020	122.0	2376399.053333333	866791.04	245109.98245614037	6022.612903225807	7376.58064516129	48201.41666666666	0.6074385919066667	0.22786357488	0.0622416342807017	0.001629851516129	0.0259581324193548	0.1800423127916667	8
2020	123.0	2369352.154666667	864288.0160000001	243806.55701754388	5750.903225806453	7531.645161290323	50054.625	0.6057598644293334	0.227425857152	0.0619118743377192	0.0015634381290322	0.0265996393548387	0.1868805519375	8
2020	59.0	2362305.256	861784.992	242503.13157894736	5479.193548387098	7686.709677419355	51907.83333333333	0.604081136952	0.226988139424	0.0615821143947368	0.0014970247419354	0.0272411462903225	0.1937187910833333	8
2020	471.0	2355258.357333333	859281.968	241199.70614035087	5207.483870967742	7841.774193548387	53761.04166666666	0.6024024094746667	0.2265504216959999	0.0612523544517543	0.0014306113548387	0.0278826532258064	0.2005570302291666	8
2020	165.0	2348211.4586666664	856778.944	239896.2807017544	4935.774193548388	7996.8387096774195	55614.25	0.6007236819973334	0.2261127039679999	0.0609225945087719	0.0013641979677419	0.0285241601612903	0.207395269375	8
2020	67.0	2341164.56	854275.92	238592.8552631579	4664.064516129034	8151.903225806452	57467.45833333333	0.5990449545200001	0.22567498624	0.0605928345657894	0.0012977845806451	0.0291656670967741	0.2142335085208333	8
2020	202.0	2334117.661333333	851772.896	237289.4298245614	4392.354838709678	8306.967741935485	59320.66666666666	0.5973662270426667	0.225237268512	0.060263074622807	0.0012313711935483	0.029807174032258	0.2210717476666666	8
2020	263.0	2327070.762666667	849269.872	235986.0043859649	4120.645161290324	8462.032258064515	61173.875	0.5956874995653334	0.224799550784	0.0599333146798245	0.0011649578064516	0.0304486809677419	0.2279099868125	8
2020	37.0	2320023.864	846766.848	234682.57894736843	3848.9354838709696	8617.09677419355	63027.08333333333	0.5940087720880001	0.224361833056	0.0596035547368421	0.0010985444193548	0.0310901879032258	0.2347482259583333	8
2020	71.0	2312976.965333333	844263.824	233379.15350877197	3577.2258064516136	8772.16129032258	64880.29166666666	0.5923300446106667	0.223924115328	0.0592737947938596	0.001032131032258	0.0317316948387096	0.2415864651041666	8
2020	122.0	2305930.0666666664	841760.8	232075.72807017545	3305.5161290322594	8927.225806451614	66733.5	0.5906513171333334	0.2234863976	0.0589440348508771	0.0009657176451612	0.0323732017741935	0.24842470425	8
2020	152.0	2298883.168	839257.7760000001	230772.30263157893	3033.8064516129034	9082.290322580644	68586.70833333333	0.5889725896560001	0.223048679872	0.0586142749078947	0.0008993042580645	0.0330147087096774	0.2552629433958333	8
2020	6344.0	2291836.269333333	836754.752	229468.87719298247	2762.096774193549	9237.354838709678	70439.91666666666	0.5872938621786667	0.222610962144	0.0582845149649122	0.0008328908709677	0.0336562156451612	0.2621011825416667	8
2020	119.0	2284789.370666667	834251.728	228165.45175438595	2490.387096774195	9392.41935483871	72293.125	0.5856151347013334	0.222173244416	0.0579547550219298	0.0007664774838709	0.0342977225806451	0.2689394216875	8
2020	46.0	2277742.472	831748.704	226862.0263157895	2218.677419354839	9547.483870967742	74146.33333333333	0.5839364072240001	0.221735526688	0.0576249950789473	0.0007000640967741	0.034939229516129	0.2757776608333333	8
2020	337.0	2270695.573333333	829245.6799999999	225558.60087719295	1946.9677419354848	9702.548387096776	75999.54166666666	0.5822576797466668	0.22129780896	0.0572952351359649	0.0006336507096774	0.0355807364516129	0.2826158999791667	8
2020	53.0	2263648.6746666664	826742.656	224255.1754385965	1675.2580645161306	9857.612903225809	77852.75	0.5805789522693334	0.220860091232	0.0569654751929824	0.0005672373225806	0.0362222433870967	0.289454139125	8
2020	167.0	2256601.776	824239.632	222951.75	1403.5483870967746	10012.67741935484	79705.95833333333	0.5789002247920001	0.2204223735039999	0.0566357152499999	0.0005008239354838	0.0368637503225806	0.2962923782708333	8
2020	44.0	2249554.8773333333	821736.608	221648.3245614035	1131.8387096774204	10167.741935483871	81559.16666666666	0.5772214973146667	0.219984655776	0.0563059553070175	0.000434410548387	0.0375052572580645	0.3031306174166667	8
2020	345.0	2242507.978666667	819233.584	220344.89912280705	860.1290322580662	10322.806451612903	83412.375	0.5755427698373333	0.219546938048	0.055976195364035	0.0003679971612903	0.0381467641935483	0.3099688565625	8
2020	899.0	2235461.08	816730.56	219041.47368421053	588.4193548387102	10477.870967741936	85265.58333333333	0.57386404236	0.21910922032	0.0556464354210526	0.0003015837741935	0.0387882711290322	0.3168070957083334	8
2020	164.0	2228414.1813333333	814227.536	217738.04824561405	316.709677419356	10632.935483870968	87118.79166666666	0.5721853148826667	0.218671502592	0.0553166754780701	0.0002351703870967	0.0394297780645161	0.3236453348541667	8
2020	269217.0	2221367.2826666664	811724.512	216434.62280701756	45.0	10788.0	88972.0	0.5705065874053333	0.218233784864	0.0549869155350877	0.000168757	0.040071285	0.330483574	8
2020	542.0	2214320.384	809221.488	215131.19736842107	90.93975903614458	10646.906666666666	87975.89333333333	0.568827859928	0.217796067136	0.0546571555921052	0.0003416328855421	0.0395678140399999	0.32821048984	8
2020	88.0	2207273.4853333333	806718.464	213827.77192982452	136.87951807228916	10505.813333333334	86979.78666666667	0.5671491324506667	0.217358349408	0.0543273956491228	0.0005145087710843	0.03906434308	0.32593740568	8
2020	51.0	2200226.586666667	804215.44	212524.3464912281	182.8192771084337	10364.72	85983.68	0.5654704049733333	0.21692063168	0.0539976357061403	0.0006873846566265	0.03856087212	0.32366432152	8
2020	57.0	2193179.688	801712.416	211220.9210526316	228.75903614457832	10223.626666666669	84987.57333333333	0.563791677496	0.216482913952	0.0536678757631578	0.0008602605421686	0.03805740116	0.32139123736	8
2020	250.0	2186132.7893333333	799209.392	209917.49561403508	274.69879518072287	10082.533333333333	83991.46666666666	0.5621129500186667	0.216045196224	0.0533381158201754	0.0010331364277108	0.0375539302	0.3191181532	8
2020	238.0	2179085.8906666664	796706.368	208614.0701754386	320.6385542168675	9941.44	82995.36	0.5604342225413333	0.2156074784959999	0.0530083558771929	0.001206012313253	0.03705045924	0.31684506904	8
2020	30.0	2172038.992	794203.344	207310.6447368421	366.5783132530121	9800.346666666666	81999.25333333333	0.558755495064	0.2151697607679999	0.0526785959342105	0.0013788881987951	0.03654698828	0.31457198488	8
2020	48.0	2164992.0933333333	791700.3200000001	206007.2192982456	412.51807228915663	9659.253333333334	81003.14666666667	0.5570767675866667	0.21473204304	0.052348835991228	0.0015517640843373	0.0360435173199999	0.31229890072	8
2020	1973.0	2157945.1946666664	789197.296	204703.79385964916	458.4578313253012	9518.16	80007.04	0.5553980401093334	0.214294325312	0.0520190760482456	0.0017246399698795	0.03554004636	0.31002581656	8
2020	85.0	2150898.296	786694.272	203400.36842105264	504.3975903614458	9377.066666666666	79010.93333333333	0.553719312632	0.213856607584	0.0516893161052631	0.0018975158554216	0.0350365754	0.3077527324	8
2020	628.0	2143851.3973333333	784191.248	202096.9429824561	550.3373493975904	9235.973333333332	78014.82666666666	0.5520405851546667	0.213418889856	0.0513595561622807	0.0020703917409638	0.03453310444	0.30547964824	8
2020	128.0	2136804.4986666664	781688.224	200793.5175438597	596.277108433735	9094.88	77018.72	0.5503618576773334	0.212981172128	0.0510297962192982	0.002243267626506	0.03402963348	0.30320656408	8
2020	108.0	2129757.6	779185.2	199490.09210526315	642.2168674698795	8953.786666666667	76022.61333333333	0.5486831302	0.2125434544	0.0507000362763157	0.0024161435120481	0.03352616252	0.30093347992	8
2020	41.0	2122710.7013333333	776682.176	198186.6666666667	688.1566265060242	8812.693333333333	75026.50666666667	0.5470044027226667	0.212105736672	0.0503702763333333	0.0025890193975903	0.03302269156	0.29866039576	8
2020	1791.0	2115663.802666667	774179.152	196883.24122807017	734.0963855421687	8671.6	74030.4	0.5453256752453334	0.211668018944	0.0500405163903508	0.0027618952831325	0.0325192205999999	0.2963873116	8
2020	108.0	2108616.904	771676.128	195579.8157894737	780.0361445783133	8530.506666666666	73034.29333333333	0.543646947768	0.211230301216	0.0497107564473684	0.0029347711686746	0.03201574964	0.29411422744	8
2020	45.0	2101570.0053333333	769173.104	194276.3903508772	825.9759036144578	8389.413333333334	72038.18666666666	0.5419682202906667	0.210792583488	0.0493809965043859	0.0031076470542168	0.03151227868	0.29184114328	8
2020	71887.0	2094523.1066666667	766670.0800000001	192972.9649122807	871.9156626506024	8248.32	71042.08	0.5402894928133334	0.21035486576	0.0490512365614035	0.003280522939759	0.0310088077199999	0.28956805912	8
2020	143.0	2087476.208	764167.056	191669.5394736842	917.855421686747	8107.226666666666	70045.97333333333	0.538610765336	0.209917148032	0.048721476618421	0.0034533988253012	0.03050533676	0.28729497496	8
2020	113.0	2080429.3093333333	761664.032	190366.11403508767	963.7951807228916	7966.133333333333	69049.86666666667	0.5369320378586667	0.209479430304	0.0483917166754385	0.0036262747108433	0.0300018658	0.2850218908	8
2020	1936.0	2073382.4106666667	759161.008	189062.68859649124	1009.734939759036	7825.04	68053.76	0.5352533103813334	0.209041712576	0.0480619567324561	0.0037991505963855	0.0294983948399999	0.28274880664	8
2020	78.0	2066335.512	756657.9839999999	187759.26315789475	1055.6746987951808	7683.946666666667	67057.65333333334	0.5335745829040001	0.208603994848	0.0477321967894736	0.0039720264819277	0.02899492388	0.28047572248	8
2020	318.0	2059288.6133333333	754154.96	186455.83771929823	1101.6144578313254	7542.853333333333	66061.54666666666	0.5318958554266667	0.20816627712	0.0474024368464912	0.0041449023674698	0.02849145292	0.27820263832	8
2020	49.0	2052241.7146666667	751651.936	185152.4122807017	1147.55421686747	7401.76	65065.44	0.5302171279493334	0.207728559392	0.0470726769035087	0.004317778253012	0.0279879819599999	0.27592955416	8
2020	376.0	2045194.816	749148.912	183848.98684210528	1193.4939759036145	7260.666666666666	64069.33333333333	0.528538400472	0.207290841664	0.0467429169605263	0.0044906541385542	0.027484511	0.27365647	8
2020	289.0	2038147.9173333333	746645.888	182545.5614035088	1239.433734939759	7119.573333333334	63073.22666666667	0.5268596729946666	0.206853123936	0.0464131570175438	0.0046635300240963	0.02698104004	0.27138338584	8
2020	127.0	2031101.0186666667	744142.8640000001	181242.1359649123	1285.3734939759036	6978.48	62077.12	0.5251809455173333	0.206415406208	0.0460833970745614	0.0048364059096385	0.02647756908	0.26911030168	8
2020	142.0	2024054.12	741639.84	179938.7105263158	1331.3132530120483	6837.386666666667	61081.013333333336	0.52350221804	0.20597768848	0.0457536371315789	0.0050092817951807	0.0259740981199999	0.26683721752	8
2020	244.0	2017007.2213333333	739136.816	178635.2850877193	1377.2530120481929	6696.293333333333	60084.90666666666	0.5218234905626666	0.205539970752	0.0454238771885964	0.0051821576807228	0.02547062716	0.26456413336	8
2020	264.0	2009960.3226666665	736633.792	177331.8596491228	1423.1927710843374	6555.2	59088.8	0.5201447630853333	0.205102253024	0.045094117245614	0.005355033566265	0.0249671562	0.2622910492	8
2020	121.0	2002913.424	734130.768	176028.43421052632	1469.132530120482	6414.106666666667	58092.69333333333	0.518466035608	0.2046645352959999	0.0447643573026315	0.0055279094518072	0.0244636852399999	0.2600179650399999	8
2020	200.0	1995866.5253333333	731627.744	174725.00877192983	1515.0722891566263	6273.013333333333	57096.58666666667	0.5167873081306666	0.2042268175679999	0.0444345973596491	0.0057007853373493	0.02396021428	0.25774488088	8
2020	305.0	1988819.6266666665	729124.72	173421.58333333334	1561.012048192771	6131.92	56100.48	0.5151085806533333	0.20378909984	0.0441048374166666	0.0058736612228915	0.02345674332	0.25547179672	8
2020	214.0	1981772.728	726621.696	172118.15789473685	1606.9518072289156	5990.826666666667	55104.37333333333	0.513429853176	0.203351382112	0.0437750774736842	0.0060465371084337	0.02295327236	0.25319871256	8
2020	201.0	1974725.8293333333	724118.672	170814.73245614034	1652.8915662650602	5849.733333333334	54108.26666666666	0.5117511256986667	0.202913664384	0.0434453175307017	0.0062194129939759	0.0224498014	0.2509256284	8
2020	104.0	1967678.9306666665	721615.648	169511.30701754388	1698.8313253012047	5708.64	53112.16	0.5100723982213333	0.202475946656	0.0431155575877192	0.006392288879518	0.0219463304399999	0.24865254424	8
2020	294.0	1960632.032	719112.6240000001	168207.88157894736	1744.7710843373495	5567.546666666667	52116.05333333333	0.508393670744	0.202038228928	0.0427857976447368	0.0065651647650602	0.02144285948	0.24637946008	8
2020	259.0	1953585.1333333333	716609.6	166904.4561403509	1790.710843373494	5426.453333333333	51119.94666666666	0.5067149432666667	0.2016005112	0.0424560377017543	0.0067380406506024	0.02093938852	0.24410637592	8
2020	483.0	1946538.2346666665	714106.576	165601.03070175438	1836.6506024096384	5285.36	50123.84	0.5050362157893333	0.201162793472	0.0421262777587719	0.0069109165361445	0.02043591756	0.24183329176	8
2020	39.0	1939491.336	711603.552	164297.6052631579	1882.5903614457832	5144.266666666666	49127.73333333333	0.503357488312	0.200725075744	0.0417965178157894	0.0070837924216867	0.0199324466	0.2395602076	8
2020	557.0	1932444.4373333333	709100.528	162994.1798245614	1928.530120481928	5003.173333333333	48131.62666666666	0.5016787608346667	0.200287358016	0.041466757872807	0.0072566683072289	0.01942897564	0.23728712344	8
2020	220.0	1925397.5386666665	706597.504	161690.75438596492	1974.4698795180725	4862.08	47135.52	0.5000000333573333	0.199849640288	0.0411369979298245	0.007429544192771	0.01892550468	0.23501403928	8
2020	39.0	1918350.64	704094.48	160387.32894736843	2020.4096385542168	4720.986666666667	46139.41333333333	0.49832130588	0.19941192256	0.0408072379868421	0.0076024200783132	0.01842203372	0.2327409551199999	8
2020	50.0	1911303.7413333333	701591.456	159083.90350877194	2066.3493975903616	4579.893333333333	45143.30666666666	0.4966425784026667	0.198974204832	0.0404774780438596	0.0077752959638554	0.01791856276	0.23046787096	8
2020	168.0	1904256.8426666665	699088.432	157780.47807017545	2112.289156626506	4438.8	44147.2	0.4949638509253333	0.198536487104	0.0401477181008771	0.0079481718493975	0.0174150918	0.2281947868	8
2020	103.0	1897209.944	696585.408	156477.05263157896	2158.2289156626507	4297.706666666667	43151.09333333333	0.493285123448	0.198098769376	0.0398179581578947	0.0081210477349397	0.01691162084	0.22592170264	8
2020	83.0	1890163.0453333333	694082.3840000001	155173.62719298247	2204.1686746987957	4156.613333333334	42154.98666666666	0.4916063959706667	0.197661051648	0.0394881982149122	0.0082939236204819	0.01640814988	0.22364861848	8
2020	99.0	1883116.1466666665	691579.36	153870.20175438598	2250.10843373494	4015.52	41158.88	0.4899276684933333	0.19722333392	0.0391584382719298	0.008466799506024	0.01590467892	0.22137553432	8
2020	115.0	1876069.248	689076.336	152566.77631578947	2296.0481927710844	3874.426666666666	40162.77333333333	0.488248941016	0.196785616192	0.0388286783289473	0.0086396753915662	0.01540120796	0.21910245016	8
2020	352.0	1869022.349333333	686573.312	151263.35087719298	2341.987951807229	3733.333333333333	39166.66666666666	0.4865702135386667	0.196347898464	0.0384989183859649	0.0088125512771084	0.014897737	0.216829366	8
2020	273.0	1861975.4506666665	684070.288	149959.9254385965	2387.927710843373	3592.24	38170.56	0.4848914860613333	0.195910180736	0.0381691584429824	0.0089854271626506	0.01439426604	0.21455628184	8
2020	51.0	1854928.552	681567.264	148656.5	2433.867469879518	3451.1466666666665	37174.45333333333	0.483212758584	0.195472463008	0.0378393984999999	0.0091583030481927	0.01389079508	0.2122831976799999	8
2020	187.0	1847881.653333333	679064.24	147353.0745614035	2479.8072289156626	3310.0533333333333	36178.346666666665	0.4815340311066667	0.19503474528	0.0375096385570175	0.0093311789337349	0.0133873241199999	0.2100101135199999	8
2020	84.0	1840834.7546666665	676561.216	146049.64912280702	2525.746987951807	3168.96	35182.24	0.4798553036293334	0.194597027552	0.037179878614035	0.0095040548192771	0.01288385316	0.20773702936	8
2020	87.0	1833787.856	674058.192	144746.22368421053	2571.686746987952	3027.866666666667	34186.13333333333	0.478176576152	0.194159309824	0.0368501186710526	0.0096769307048192	0.0123803822	0.2054639452	8
2020	29927.0	1826740.957333333	671555.1680000001	143442.79824561405	2617.6265060240967	2886.773333333333	33190.026666666665	0.4764978486746667	0.1937215920959999	0.0365203587280701	0.0098498065903614	0.01187691124	0.20319086104	8
2020	32.0	1819694.0586666665	669052.1440000001	142139.37280701756	2663.566265060241	2745.6800000000003	32193.92	0.4748191211973334	0.1932838743679999	0.0361905987850877	0.0100226824759036	0.01137344028	0.20091777688	8
2020	31.0	1812647.16	666549.12	140835.94736842107	2709.5060240963858	2604.586666666667	31197.81333333333	0.47314039372	0.19284615664	0.0358608388421052	0.0101955583614457	0.0108699693199999	0.19864469272	8
2020	289.0	1805600.261333333	664046.096	139532.52192982458	2755.4457831325303	2463.493333333334	30201.706666666665	0.4714616662426667	0.192408438912	0.0355310788991228	0.0103684342469879	0.01036649836	0.19637160856	8
2020	336.0	1798553.3626666665	661543.0719999999	138229.0964912281	2801.385542168675	2322.4	29205.6	0.4697829387653334	0.191970721184	0.0352013189561403	0.0105413101325301	0.0098630274	0.1940985244	8
2020	33.0	1791506.464	659040.048	136925.67105263157	2847.3253012048194	2181.3066666666678	28209.49333333333	0.468104211288	0.191533003456	0.0348715590131578	0.0107141860180722	0.00935955644	0.19182544024	8
2020	1190.0	1784459.565333333	656537.024	135622.24561403508	2893.265060240964	2040.213333333333	27213.386666666665	0.4664254838106667	0.191095285728	0.0345417990701754	0.0108870619036144	0.00885608548	0.1895523560799999	8
2020	240.0	1777412.6666666665	654034.0	134318.8201754386	2939.2048192771085	1899.1200000000008	26217.28	0.4647467563333333	0.190657568	0.0342120391271929	0.0110599377891566	0.00835261452	0.18727927192	8
2020	200.0	1770365.768	651530.976	133015.3947368421	2985.144578313253	1758.0266666666666	25221.17333333333	0.463068028856	0.190219850272	0.0338822791842105	0.0112328136746987	0.00784914356	0.18500618776	8
2020	43.0	1763318.869333333	649027.952	131711.96929824562	3031.0843373493976	1616.9333333333325	24225.066666666666	0.4613893013786667	0.189782132544	0.033552519241228	0.0114056895602409	0.0073456725999999	0.1827331036	8
2020	39.0	1756271.9706666665	646524.9280000001	130408.54385964911	3077.024096385542	1475.84	23228.959999999992	0.4597105739013333	0.189344414816	0.0332227592982456	0.0115785654457831	0.00684220164	0.18046001944	8
2020	44.0	1749225.072	644021.9040000001	129105.11842105264	3122.9638554216867	1334.746666666666	22232.853333333333	0.458031846424	0.188906697088	0.0328929993552631	0.0117514413313253	0.00633873068	0.17818693528	8
2020	55.0	1742178.173333333	641518.88	127801.69298245617	3168.9036144578317	1193.6533333333336	21236.74666666666	0.4563531189466667	0.18846897936	0.0325632394122807	0.0119243172168674	0.0058352597199999	0.17591385112	8
2020	127.0	1735131.2746666663	639015.856	126498.26754385966	3214.843373493976	1052.5599999999995	20240.64	0.4546743914693333	0.188031261632	0.0322334794692982	0.0120971931024096	0.0053317887599999	0.17364076696	8
2020	665.0	1728084.376	636512.8319999999	125194.84210526316	3260.7831325301204	911.4666666666672	19244.53333333333	0.452995663992	0.187593543904	0.0319037195263157	0.0122700689879518	0.0048283178	0.1713676828	8
2020	68.0	1721037.477333333	634009.808	123891.41666666669	3306.722891566265	770.373333333333	18248.426666666663	0.4513169365146666	0.187155826176	0.0315739595833333	0.0124429448734939	0.00432484684	0.1690945986399999	8
2020	384.0	1713990.5786666663	631506.784	122587.99122807015	3352.662650602409	629.2800000000007	17252.319999999992	0.4496382090373333	0.186718108448	0.0312441996403508	0.0126158207590361	0.0038213758799999	0.16682151448	8
2020	483.0	1706943.68	629003.76	121284.56578947368	3398.6024096385545	488.1866666666665	16256.213333333331	0.44795948156	0.18628039072	0.0309144396973684	0.0127886966445783	0.00331790492	0.16454843032	8
2020	119.0	1699896.781333333	626500.736	119981.1403508772	3444.542168674699	347.09333333333416	15260.10666666666	0.4462807540826666	0.185842672992	0.0305846797543859	0.0129615725301204	0.00281443396	0.16227534616	8
2020	89150.0	1692849.8826666663	623997.712	118677.7149122807	3490.481927710844	206.0	14264.0	0.4446020266053333	0.185404955264	0.0302549198114035	0.0131344484156626	0.002310963	0.160002262	8
2020	140.0	1685802.984	621494.6880000001	117374.2894736842	3536.421686746988	197.65217391304347	13304.57142857143	0.442923299128	0.184967237536	0.029925159868421	0.0133073243012048	0.0022138906956521	0.1539295795714285	8
2020	78.0	1678756.0853333334	618991.664	116070.86403508772	3582.3614457831327	189.30434782608697	12345.142857142857	0.4412445716506666	0.184529519808	0.0295953999254385	0.0134802001867469	0.0021168183913043	0.1478568971428571	8
2020	678.0	1671709.1866666663	616488.64	114767.43859649124	3628.301204819277	180.95652173913044	11385.714285714286	0.4395658441733333	0.18409180208	0.0292656399824561	0.0136530760722891	0.0020197460869565	0.1417842147142857	8
2020	283.0	1664662.288	613985.616	113464.01315789476	3674.240963855422	172.6086956521739	10426.285714285714	0.437887116696	0.183654084352	0.0289358800394736	0.0138259519578313	0.0019226737826086	0.1357115322857142	8
2020	42.0	1657615.3893333334	611482.592	112160.58771929826	3720.1807228915663	164.26086956521738	9466.857142857143	0.4362083892186666	0.183216366624	0.0286061200964912	0.0139988278433734	0.0018256014782608	0.1296388498571428	8
2020	332.0	1650568.4906666663	608979.568	110857.16228070176	3766.120481927711	155.91304347826087	8507.428571428572	0.4345296617413333	0.1827786488959999	0.0282763601535087	0.0141717037289156	0.001728529173913	0.1235661674285714	8
2020	597.0	1643521.592	606476.544	109553.73684210528	3812.060240963856	147.56521739130434	7548.0	0.432850934264	0.182340931168	0.0279466002105263	0.0143445796144578	0.0016314568695652	0.117493485	8
2020	411.0	1636474.6933333334	603973.52	108250.3114035088	3858.0	139.2173913043478	6588.571428571428	0.4311722067866667	0.18190321344	0.0276168402675438	0.0145174555	0.0015343845652173	0.1114208025714285	8
2020	73.0	1629427.7946666663	601470.496	106946.88596491228	3903.939759036145	130.8695652173913	5629.142857142857	0.4294934793093333	0.181465495712	0.0272870803245614	0.0146903313855421	0.0014373122608695	0.1053481201428571	8
2020	78.0	1622380.896	598967.4720000001	105643.4605263158	3949.879518072289	122.52173913043478	4669.714285714286	0.427814751832	0.181027777984	0.0269573203815789	0.0148632072710843	0.0013402399565217	0.0992754377142857	8
2020	943.0	1615333.9973333334	596464.4480000001	104340.0350877193	3995.8192771084337	114.17391304347828	3710.2857142857138	0.4261360243546667	0.180590060256	0.0266275604385964	0.0150360831566265	0.0012431676521739	0.0932027552857142	8
2020	4028.0	1608287.0986666663	593961.424	103036.6096491228	4041.759036144578	105.82608695652176	2750.857142857143	0.4244572968773333	0.180152342528	0.026297800495614	0.0152089590421686	0.001146095347826	0.0871300728571428	8
2020	525.0	1601240.2	591458.4	101733.18421052632	4087.698795180723	97.47826086956522	1791.4285714285706	0.4227785694	0.1797146248	0.0259680405526315	0.0153818349277108	0.0010490230434782	0.0810573904285714	8
2020	11093.0	1594193.3013333334	588955.3759999999	100429.75877192985	4133.638554216868	89.1304347826087	832.0	0.4210998419226667	0.179276907072	0.0256382806096491	0.015554710813253	0.0009519507391304	0.074984708	8
2020	212.0	1587146.4026666663	586452.352	99126.33333333334	4179.578313253012	80.78260869565217	3072.222222222222	0.4194211144453333	0.178839189344	0.0253085206666666	0.0157275866987951	0.0008548784347826	0.0799846925555555	8
2020	101.0	1580099.504	583949.328	97822.90789473684	4225.518072289156	72.43478260869566	5312.444444444444	0.417742386968	0.178401471616	0.0249787607236842	0.0159004625843373	0.0007578061304347	0.0849846771111111	8
2020	36.0	1573052.6053333334	581446.304	96519.48245614037	4271.457831325301	64.08695652173913	7552.666666666666	0.4160636594906667	0.177963753888	0.0246490007807017	0.0160733384698795	0.0006607338260869	0.0899846616666666	8
2020	1262.0	1566005.7066666663	578943.28	95216.05701754388	4317.3975903614455	55.73913043478262	9792.888888888889	0.4143849320133334	0.17752603616	0.0243192408377192	0.0162462143554216	0.0005636615217391	0.0949846462222222	8
2020	1664.0	1558958.808	576440.256	93912.6315789474	4363.337349397591	47.39130434782609	12033.111111111111	0.412706204536	0.177088318432	0.0239894808947368	0.0164190902409638	0.0004665892173913	0.0999846307777777	8
2020	6537.0	1551911.9093333334	573937.2320000001	92609.2061403509	4409.277108433735	39.04347826086956	14273.333333333332	0.4110274770586666	0.176650600704	0.0236597209517543	0.016591966126506	0.0003695169130434	0.1049846153333333	8
2020	581.0	1544865.0106666666	571434.2080000001	91305.78070175438	4455.21686746988	30.69565217391306	16513.555555555555	0.4093487495813333	0.176212882976	0.0233299610087719	0.0167648420120481	0.0002724446086956	0.1099845998888888	8
2020	670.0	1537818.112	568931.184	90002.3552631579	4501.156626506025	22.34782608695653	18753.777777777777	0.407670022104	0.175775165248	0.0230002010657894	0.0169377178975903	0.0001753723043478	0.1149845844444444	8
2020	174976.0	1530771.2133333334	566428.16	88698.9298245614	4547.096385542169	14.0	20994.0	0.4059912946266666	0.17533744752	0.022670441122807	0.0171105937831325	7.83e-05	0.119984569	8
2020	470.0	1523724.3146666666	563925.1359999999	87395.50438596492	4593.036144578314	13.0	22051.4	0.4043125671493333	0.174899729792	0.0223406811798245	0.0172834696686746	7.498e-05	0.1432236442	8
2020	202.0	1516677.416	561422.112	86092.07894736843	4638.975903614458	12.0	23108.8	0.402633839672	0.174462012064	0.0220109212368421	0.0174563455542168	7.166e-05	0.1664627194	8
2020	295.0	1509630.5173333334	558919.088	84788.65350877194	4684.915662650603	11.0	24166.2	0.4009551121946667	0.174024294336	0.0216811612938596	0.017629221439759	6.834e-05	0.1897017946	8
2020	352.0	1502583.6186666666	556416.064	83485.22807017545	4730.855421686747	10.0	25223.6	0.3992763847173333	0.173586576608	0.0213514013508771	0.0178020973253012	6.502e-05	0.2129408698	8
2020	330.0	1495536.72	553913.04	82181.80263157896	4776.795180722892	9.0	26281.0	0.39759765724	0.17314885888	0.0210216414078947	0.0179749732108433	6.170000000000001e-05	0.236179945	8
2020	793.0	1488489.8213333334	551410.0160000001	80878.37719298247	4822.734939759036	8.0	27338.4	0.3959189297626667	0.1727111411519999	0.0206918814649122	0.0181478490963855	5.838e-05	0.2594190202	8
2020	87.0	1481442.9226666666	548906.9920000001	79574.95175438598	4868.674698795181	7.0	28395.800000000003	0.3942402022853333	0.1722734234239999	0.0203621215219298	0.0183207249819277	5.5060000000000005e-05	0.2826580954	8
2020	460.0	1474396.024	546403.968	78271.5263157895	4914.614457831325	6.0	29453.2	0.392561474808	0.1718357056959999	0.0200323615789473	0.0184936008674698	5.174e-05	0.3058971706	8
2020	30.0	1467349.1253333334	543900.944	76968.10087719298	4960.55421686747	5.0	30510.6	0.3908827473306667	0.171397987968	0.0197026016359649	0.018666476753012	4.842e-05	0.3291362458	8
2020	89587.0	1460302.2266666666	541397.92	75664.67543859649	5006.493975903614	4.0	31568.0	0.3892040198533333	0.17096027024	0.0193728416929824	0.0188393526385542	4.51e-05	0.352375321	8
2020	72.0	1453255.328	538894.896	74361.25	5052.433734939759	3292.137931034483	29880.83333333333	0.387525292376	0.170522552512	0.01904308175	0.0190122285240963	0.0124176339827586	0.333944783	8
2020	272.0	1446208.4293333334	536391.872	73057.82456140351	5098.373493975903	6580.275862068966	28193.666666666668	0.3858465648986667	0.170084834784	0.0187133218070175	0.0191851044096385	0.0247901679655172	0.315514245	8
2020	494.0	1439161.5306666666	533888.848	71754.39912280702	5144.313253012048	9868.41379310345	26506.5	0.3841678374213333	0.169647117056	0.018383561864035	0.0193579802951807	0.0371627019482758	0.297083707	8
2020	213.0	1432114.632	531385.824	70450.97368421053	5190.253012048193	13156.551724137931	24819.33333333333	0.382489109944	0.169209399328	0.0180538019210526	0.0195308561807228	0.0495352359310344	0.278653169	8
2020	831.0	1425067.7333333334	528882.8	69147.54824561405	5236.192771084337	16444.689655172413	23132.166666666664	0.3808103824666666	0.1687716816	0.0177240419780701	0.019703732066265	0.061907769913793	0.260222631	8
2020	42.0	1418020.8346666666	526379.7760000001	67844.12280701756	5282.132530120482	19732.8275862069	21445.0	0.3791316549893333	0.168333963872	0.0173942820350877	0.0198766079518072	0.0742803038965517	0.2417920929999999	8
2020	383.0	1410973.936	523876.752	66540.69736842107	5328.0722891566265	23020.96551724138	19757.83333333333	0.377452927512	0.167896246144	0.0170645220921052	0.0200494838373493	0.0866528378793103	0.223361555	8
2020	308.0	1403927.0373333334	521373.728	65237.27192982458	5374.012048192772	26309.103448275862	18070.666666666664	0.3757742000346666	0.167458528416	0.0167347621491228	0.0202223597228915	0.0990253718620689	0.204931017	8
2020	107.0	1396880.1386666666	518870.704	63933.84649122809	5419.951807228916	29597.241379310344	16383.5	0.3740954725573333	0.167020810688	0.0164050022061403	0.0203952356084337	0.1113979058448275	0.186500479	8
2020	109.0	1389833.24	516367.68	62630.4210526316	5465.891566265061	32885.379310344826	14696.333333333332	0.37241674508	0.16658309296	0.0160752422631578	0.0205681114939759	0.1237704398275861	0.168069941	8
2020	49.0	1382786.3413333332	513864.656	61326.99561403509	5511.831325301205	36173.51724137931	13009.166666666664	0.3707380176026666	0.166145375232	0.0157454823201754	0.020740987379518	0.1361429738103448	0.1496394029999999	8
2020	1255.0	1375739.4426666666	511361.632	60023.5701754386	5557.77108433735	39461.6551724138	11322.0	0.3690592901253333	0.165707657504	0.0154157223771929	0.0209138632650602	0.1485155077931034	0.1312088649999999	8
2020	409.0	1368692.544	508858.608	58720.14473684211	5603.710843373494	42749.79310344828	9634.833333333332	0.367380562648	0.165269939776	0.0150859624342105	0.0210867391506024	0.160888041775862	0.1127783269999999	8
2020	457.0	1361645.6453333332	506355.584	57416.71929824562	5649.650602409639	46037.93103448276	7947.666666666664	0.3657018351706667	0.164832222048	0.014756202491228	0.0212596150361445	0.1732605757586206	0.0943477889999999	8
2020	91.0	1354598.7466666666	503852.56	56113.29385964913	5695.590361445783	49326.06896551724	6260.5	0.3640231076933333	0.16439450432	0.0144264425482456	0.0214324909216867	0.1856331097413792	0.0759172509999999	8
2020	175.0	1347551.848	501349.536	54809.86842105264	5741.530120481928	52614.206896551725	4573.333333333332	0.362344380216	0.163956786592	0.0140966826052631	0.0216053668072289	0.1980056437241379	0.0574867129999999	8
2020	63.0	1340504.9493333332	498846.5120000001	53506.44298245615	5787.469879518072	55902.34482758621	2886.166666666664	0.3606656527386667	0.163519068864	0.0137669226622807	0.021778242692771	0.2103781777068965	0.0390561749999999	8
2020	58117.0	1333458.0506666666	496343.488	52203.01754385966	5833.409638554217	59190.48275862069	1199.0	0.3589869252613333	0.163081351136	0.0134371627192982	0.0219511185783132	0.2227507116896551	0.020625637	8
2020	390.0	1326411.152	493840.464	50899.592105263175	5879.349397590361	62478.62068965517	2770.325	0.357308197784	0.162643633408	0.0131074027763157	0.0221239944638554	0.2351232456724137	0.026135552875	8
2020	13785.0	1319364.2533333332	491337.44	49596.166666666686	5925.289156626506	65766.75862068965	4341.65	0.3556294703066667	0.16220591568	0.0127776428333333	0.0222968703493975	0.2474957796551723	0.03164546875	8
2020	40.0	1312317.3546666666	488834.416	48292.7412280702	5971.228915662651	69054.89655172414	5912.975	0.3539507428293333	0.1617681979519999	0.0124478828903508	0.0224697462349397	0.259868313637931	0.0371553846249999	8
2020	50.0	1305270.456	486331.392	46989.31578947371	6017.168674698795	72343.03448275862	7484.3	0.352272015352	0.1613304802239999	0.0121181229473684	0.0226426221204819	0.2722408476206896	0.0426653005	8
2020	359.0	1298223.5573333332	483828.368	45685.89035087719	6063.10843373494	75631.1724137931	9055.625	0.3505932878746666	0.1608927624959999	0.0117883630043859	0.022815498006024	0.2846133816034482	0.0481752163749999	8
2020	33.0	1291176.6586666666	481325.344	44382.4649122807	6109.048192771084	78919.3103448276	10626.95	0.3489145603973333	0.160455044768	0.0114586030614035	0.0229883738915662	0.2969859155862069	0.05368513225	8
2020	143.0	1284129.76	478822.32	43079.03947368421	6154.987951807229	82207.44827586207	12198.275	0.34723583292	0.16001732704	0.011128843118421	0.0231612497771084	0.3093584495689655	0.059195048125	8
2020	985.0	1277082.8613333332	476319.296	41775.614035087725	6200.9277108433735	85495.58620689655	13769.6	0.3455571054426666	0.159579609312	0.0107990831754385	0.0233341256626506	0.3217309835517241	0.064704964	8
2020	145.0	1270035.9626666666	473816.272	40472.18859649124	6246.867469879519	88783.72413793103	15340.925	0.3438783779653333	0.159141891584	0.0104693232324561	0.0235070015481927	0.3341035175344827	0.070214879875	8
2020	166.0	1262989.064	471313.248	39168.76315789475	6292.807228915663	92071.86206896552	16912.25	0.342199650488	0.158704173856	0.0101395632894736	0.0236798774337349	0.3464760515172413	0.07572479575	8
2020	823.0	1255942.1653333332	468810.2240000001	37865.33771929826	6338.746987951808	95360.0	18483.575	0.3405209230106666	0.158266456128	0.0098098033464912	0.0238527533192771	0.3588485855	0.081234711625	8
2020	45.0	1248895.2666666666	466307.2	36561.91228070177	6384.686746987952	98648.13793103448	20054.9	0.3388421955333333	0.1578287384	0.0094800434035087	0.0240256292048192	0.3712211194827586	0.0867446275	8
2020	116.0	1241848.368	463804.176	35258.48684210528	6430.626506024097	101936.27586206896	21626.225	0.337163468056	0.157391020672	0.0091502834605263	0.0241985050903614	0.3835936534655172	0.092254543375	8
2020	168.0	1234801.4693333332	461301.152	33955.061403508764	6476.566265060241	105224.41379310343	23197.55	0.3354847405786667	0.156953302944	0.0088205235175438	0.0243713809759036	0.3959661874482758	0.09776445925	8
2020	235.0	1227754.5706666666	458798.128	32651.635964912304	6522.506024096386	108512.55172413791	24768.875	0.3338060131013333	0.156515585216	0.0084907635745614	0.0245442568614457	0.4083387214310344	0.103274375125	8
2020	15317.0	1220707.672	456295.1040000001	31348.210526315783	6568.44578313253	111800.68965517242	26340.2	0.332127285624	0.156077867488	0.0081610036315789	0.0247171327469879	0.420711255413793	0.108784291	8
2020	74.0	1213660.7733333332	453792.08	30044.785087719327	6614.385542168675	115088.8275862069	27911.525	0.3304485581466667	0.15564014976	0.0078312436885964	0.0248900086325301	0.4330837893965517	0.114294206875	8
2020	205.0	1206613.8746666666	451289.056	28741.35964912281	6660.325301204819	118376.96551724138	29482.85	0.3287698306693333	0.155202432032	0.007501483745614	0.0250628845180722	0.4454563233793103	0.11980412275	8
2020	660.0	1199566.976	448786.032	27437.93421052635	6706.265060240964	121665.10344827588	31054.175	0.327091103192	0.154764714304	0.0071717238026315	0.0252357604036144	0.4578288573620689	0.125314038625	8
2020	108.0	1192520.0773333332	446283.008	26134.50877192983	6752.204819277109	124953.24137931036	32625.5	0.3254123757146667	0.154326996576	0.0068419638596491	0.0254086362891566	0.4702013913448275	0.1308239545	8
2020	396.0	1185473.1786666666	443779.984	24831.08333333337	6798.144578313253	128241.37931034484	34196.825000000004	0.3237336482373333	0.153889278848	0.0065122039166666	0.0255815121746987	0.4825739253275861	0.136333870375	8
2020	34.0	1178426.28	441276.9600000001	23527.65789473685	6844.084337349398	131529.5172413793	35768.15	0.32205492076	0.15345156112	0.0061824439736842	0.0257543880602409	0.4949464593103447	0.14184378625	8
2020	31.0	1171379.3813333332	438773.936	22224.232456140337	6890.024096385542	134817.6551724138	37339.475	0.3203761932826666	0.153013843392	0.0058526840307017	0.0259272639457831	0.5073189932931034	0.147353702125	8
2020	174.0	1164332.4826666666	436270.912	20920.80701754388	6935.963855421687	138105.7931034483	38910.8	0.3186974658053333	0.152576125664	0.0055229240877193	0.0261001398313253	0.519691527275862	0.152863618	8
2020	381.0	1157285.584	433767.888	19617.38157894736	6981.903614457831	141393.93103448275	40482.125	0.317018738328	0.152138407936	0.0051931641447368	0.0262730157168674	0.5320640612586206	0.158373533875	8
2020	190.0	1150238.6853333332	431264.86400000006	18313.9561403509	7027.843373493976	144682.06896551725	42053.45	0.3153400108506666	0.151700690208	0.0048634042017543	0.0264458916024096	0.5444365952413792	0.16388344975	8
2020	58.0	1143191.7866666666	428761.84	17010.530701754382	7073.78313253012	147970.20689655174	43624.775	0.3136612833733333	0.15126297248	0.0045336442587719	0.0266187674879518	0.5568091292241378	0.169393365625	8
2020	187.0	1136144.888	426258.816	15707.105263157922	7119.722891566265	151258.3448275862	45196.1	0.311982555896	0.1508252547519999	0.0042038843157894	0.0267916433734939	0.5691816632068964	0.1749032815	8
2020	286.0	1129097.9893333332	423755.792	14403.679824561405	7165.6626506024095	154546.4827586207	46767.425	0.3103038284186666	0.1503875370239999	0.003874124372807	0.0269645192590361	0.5815541971896551	0.180413197375	8
2020	16065.0	1122051.0906666666	421252.768	13100.254385964943	7211.602409638554	157834.6206896552	48338.75	0.3086251009413333	0.149949819296	0.0035443644298245	0.0271373951445783	0.5939267311724138	0.18592311325	8
2020	119.0	1115004.192	418749.74400000006	11796.828947368427	7257.542168674699	161122.75862068965	49910.075	0.306946373464	0.149512101568	0.0032146044868421	0.0273102710301204	0.6062992651551724	0.191433029125	8
2020	104.0	1107957.2933333332	416246.72	10493.403508771968	7303.481927710844	164410.89655172414	51481.4	0.3052676459866666	0.14907438384	0.0028848445438596	0.0274831469156626	0.618671799137931	0.196942945	8
2020	172.0	1100910.3946666666	413743.696	9189.97807017545	7349.421686746988	167699.0344827586	53052.725	0.3035889185093333	0.148636666112	0.0025550846008771	0.0276560228012048	0.6310443331206896	0.202452860875	8
2020	248.0	1093863.496	411240.672	7886.552631578932	7395.361445783133	170987.1724137931	54624.05	0.301910191032	0.148198948384	0.0022253246578947	0.0278288986867469	0.6434168671034483	0.20796277675	8
2020	63.0	1086816.5973333332	408737.648	6583.1271929824725	7441.301204819278	174275.3103448276	56195.375	0.3002314635546667	0.147761230656	0.0018955647149122	0.0280017745722891	0.6557894010862069	0.213472692625	8
2020	312.0	1079769.6986666666	406234.62400000007	5279.701754385955	7487.240963855422	177563.44827586206	57766.7	0.2985527360773333	0.147323512928	0.0015658047719298	0.0281746504578313	0.6681619350689655	0.2189826085	8
2020	1071.0	1072722.8	403731.6	3976.276315789495	7533.180722891567	180851.58620689652	59338.025	0.2968740086	0.1468857952	0.0012360448289473	0.0283475263433734	0.6805344690517241	0.224492524375	8
2020	899.0	1065675.9013333332	401228.576	2672.8508771929774	7579.120481927711	184139.72413793104	60909.35	0.2951952811226667	0.146448077472	0.0009062848859649	0.0285204022289156	0.6929070030344827	0.23000244025	8
2020	753.0	1058629.0026666666	398725.552	1369.4254385965178	7625.060240963856	187427.8620689655	62480.675	0.2935165536453333	0.146010359744	0.0005765249429824	0.0286932781144578	0.7052795370172413	0.235512356125	8
2020	265750.0	1051582.104	396222.5280000001	66.0	7671.0	190716.0	64052.0	0.291837826168	0.145572642016	0.000246765	0.028866154	0.717652071	0.241022272	8
2020	46504.0	1044535.2053333332	393719.5040000001	475.1428571428572	8227.809523809523	187056.0769230769	62626.27272727273	0.2901590986906666	0.145134924288	0.0014216462517006	0.0304191253333333	0.7040758003461538	0.2369055096818182	8
2020	1898.0	1037488.3066666666	391216.48	884.2857142857143	8784.619047619048	183396.15384615384	61200.545454545456	0.2884803712133333	0.14469720656	0.0025965275034013	0.0319720966666666	0.6904995296923077	0.2327887473636363	8
2020	201.0	1030441.4079999998	388713.456	1293.4285714285716	9341.428571428572	179736.23076923078	59774.81818181818	0.286801643736	0.144259488832	0.003771408755102	0.033525068	0.6769232590384615	0.2286719850454545	8
2020	193.0	1023394.5093333332	386210.432	1702.571428571429	9898.238095238095	176076.3076923077	58349.09090909091	0.2851229162586666	0.143821771104	0.0049462900068027	0.0350780393333333	0.6633469883846154	0.2245552227272727	8
2020	204.0	1016347.6106666666	383707.40800000005	2111.714285714286	10455.047619047618	172416.38461538462	56923.36363636363	0.2834441887813333	0.143384053376	0.0061211712585034	0.0366310106666666	0.6497707177307692	0.2204384604090909	8
2020	35.0	1009300.7119999998	381204.3840000001	2520.857142857143	11011.857142857143	168756.46153846153	55497.63636363637	0.281765461304	0.142946335648	0.007296052510204	0.038183982	0.636194447076923	0.2163216980909091	8
2020	182.0	1002253.8133333332	378701.36	2930.0	11568.666666666668	165096.53846153847	54071.90909090909	0.2800867338266666	0.14250861792	0.0084709337619047	0.0397369533333333	0.6226181764230769	0.2122049357727272	8
2020	409.0	995206.9146666666	376198.336	3339.1428571428573	12125.47619047619	161436.61538461538	52646.181818181816	0.2784080063493333	0.142070900192	0.0096458150136054	0.0412899246666666	0.6090419057692307	0.2080881734545454	8
2020	520.0	988160.0159999998	373695.312	3748.285714285714	12682.285714285714	157776.6923076923	51220.454545454544	0.276729278872	0.141633182464	0.0108206962653061	0.042842896	0.5954656351153845	0.2039714111363636	8
2020	135.0	981113.1173333332	371192.28800000006	4157.428571428572	13239.09523809524	154116.76923076922	49794.72727272727	0.2750505513946666	0.141195464736	0.0119955775170068	0.0443958673333333	0.5818893644615384	0.1998546488181818	8
2020	309.0	974066.2186666668	368689.2640000001	4566.571428571428	13795.904761904763	150456.84615384616	48369.0	0.2733718239173333	0.140757747008	0.0131704587687074	0.0459488386666666	0.5683130938076922	0.1957378865	8
2020	36.0	967019.3199999998	366186.24	4975.714285714286	14352.714285714286	146796.92307692306	46943.27272727273	0.27169309644	0.14032002928	0.0143453400204081	0.04750181	0.5547368231538461	0.1916211241818182	8
2020	1037.0	959972.4213333332	363683.216	5384.857142857143	14909.52380952381	143137.0	45517.545454545456	0.2700143689626667	0.1398823115519999	0.0155202212721088	0.0490547813333333	0.5411605525	0.1875043618636363	8
2020	4798.0	952925.5226666668	361180.192	5794.0	15466.333333333334	139477.07692307694	44091.81818181818	0.2683356414853333	0.1394445938239999	0.0166951025238095	0.0506077526666666	0.5275842818461538	0.1833875995454545	8
2020	3764.0	945878.6239999998	358677.16800000006	6203.142857142858	16023.14285714286	135817.15384615384	42666.09090909091	0.266656914008	0.139006876096	0.0178699837755102	0.052160724	0.5140080111923077	0.1792708372272727	8
2020	151.0	938831.7253333332	356174.144	6612.285714285715	16579.95238095238	132157.23076923075	41240.36363636363	0.2649781865306667	0.138569158368	0.0190448650272108	0.0537136953333333	0.5004317405384615	0.1751540749090909	8
2020	86.0	931784.8266666668	353671.12	7021.428571428572	17136.761904761905	128497.30769230767	39814.63636363637	0.2632994590533333	0.13813144064	0.0202197462789115	0.0552666666666666	0.4868554698846153	0.1710373125909091	8
2020	77.0	924737.9279999998	351168.096	7430.571428571429	17693.571428571428	124837.3846153846	38388.90909090909	0.261620731576	0.137693722912	0.0213946275306122	0.056819638	0.4732791992307691	0.1669205502727272	8
2020	787.0	917691.0293333333	348665.07200000004	7839.714285714286	18250.380952380958	121177.46153846152	36963.181818181816	0.2599420040986666	0.137256005184	0.0225695087823129	0.0583726093333333	0.459702928576923	0.1628037879545454	8
2020	56.0	910644.1306666668	346162.04800000007	8248.857142857143	18807.19047619048	117517.53846153844	35537.454545454544	0.2582632766213333	0.136818287456	0.0237443900340136	0.0599255806666666	0.4461266579230769	0.1586870256363636	8
2020	58.0	903597.2319999998	343659.024	8658.0	19364.0	113857.61538461538	34111.72727272727	0.256584549144	0.136380569728	0.0249192712857142	0.061478552	0.4325503872692307	0.1545702633181818	8
2020	455.0	896550.3333333333	341156.0	9067.142857142857	19920.809523809527	110197.6923076923	32686.0	0.2549058216666666	0.135942852	0.0260941525374149	0.0630315233333333	0.4189741166153846	0.150453501	8
2020	105.0	889503.4346666667	338652.976	9476.285714285716	20477.61904761905	106537.76923076922	31260.272727272728	0.2532270941893333	0.135505134272	0.0272690337891156	0.0645844946666666	0.4053978459615384	0.1463367386818181	8
2020	53.0	882456.5359999998	336149.95200000005	9885.428571428572	21034.42857142857	102877.84615384616	29834.545454545456	0.251548366712	0.135067416544	0.0284439150408163	0.066137466	0.3918215753076922	0.1422199763636363	8
2020	359.0	875409.6373333333	333646.9280000001	10294.57142857143	21591.23809523809	99217.92307692308	28408.818181818184	0.2498696392346666	0.134629698816	0.029618796292517	0.0676904373333333	0.3782453046538461	0.1381032140454545	8
2020	119.0	868362.7386666667	331143.904	10703.714285714286	22148.04761904762	95558.0	26983.09090909091	0.2481909117573333	0.134191981088	0.0307936775442176	0.0692434086666666	0.3646690339999999	0.1339864517272727	8
2020	150.0	861315.8399999999	328640.88	11112.857142857143	22704.857142857145	91898.07692307692	25557.363636363632	0.24651218428	0.13375426336	0.0319685587959183	0.07079638	0.3510927633461538	0.1298696894090909	8
2020	208.0	854268.9413333333	326137.856	11522.0	23261.666666666668	88238.15384615384	24131.63636363636	0.2448334568026666	0.133316545632	0.033143440047619	0.0723493513333333	0.3375164926923076	0.1257529270909091	8
2020	116.0	847222.0426666667	323634.83200000005	11931.14285714286	23818.47619047619	84578.23076923077	22705.90909090909	0.2431547293253333	0.132878827904	0.0343183212993197	0.0739023226666666	0.3239402220384614	0.1216361647727272	8
2020	490.0	840175.1439999999	321131.8080000001	12340.285714285716	24375.28571428572	80918.30769230769	21280.181818181816	0.241476001848	0.132441110176	0.0354932025510204	0.075455294	0.3103639513846153	0.1175194024545454	8
2020	1970.0	833128.2453333333	318628.784	12749.428571428572	24932.09523809524	77258.38461538461	19854.454545454544	0.2397972743706666	0.132003392448	0.036668083802721	0.0770082653333333	0.2967876807307691	0.1134026401363636	8
2020	47.0	826081.3466666667	316125.76	13158.57142857143	25488.904761904763	73598.46153846153	18428.727272727272	0.2381185468933333	0.13156567472	0.0378429650544217	0.0785612366666666	0.283211410076923	0.1092858778181818	8
2020	174.0	819034.4479999999	313622.73600000003	13567.714285714286	26045.714285714286	69938.53846153845	17003.0	0.236439819416	0.131127956992	0.0390178463061224	0.080114208	0.2696351394230769	0.1051691155	8
2020	147.0	811987.5493333333	311119.71200000006	13976.857142857143	26602.52380952381	66278.61538461538	15577.272727272728	0.2347610919386666	0.130690239264	0.0401927275578231	0.0816671793333333	0.2560588687692307	0.1010523531818181	8
2020	3112.0	804940.6506666667	308616.6880000001	14386.0	27159.333333333336	62618.6923076923	14151.545454545456	0.2330823644613333	0.130252521536	0.0413676088095238	0.0832201506666666	0.2424825981153845	0.0969355908636363	8
2020	1491.0	797893.7519999999	306113.664	14795.14285714286	27716.14285714286	58958.76923076922	12725.818181818184	0.231403636984	0.129814803808	0.0425424900612244	0.084773122	0.2289063274615383	0.0928188285454545	8
2020	593.0	790846.8533333333	303610.64	15204.285714285716	28272.95238095238	55298.84615384616	11300.090909090912	0.2297249095066666	0.12937708608	0.0437173713129251	0.0863260933333333	0.2153300568076922	0.0887020662272727	8
2020	4234.0	783799.9546666667	301107.61600000004	15613.428571428572	28829.76190476191	51638.92307692306	9874.363636363632	0.2280461820293333	0.1289393683519999	0.0448922525646258	0.0878790646666666	0.2017537861538461	0.0845853039090909	8
2020	60.0	776753.0559999999	298604.59200000006	16022.57142857143	29386.57142857143	47979.0	8448.63636363636	0.2263674545519999	0.1285016506239999	0.0460671338163265	0.089432036	0.1881775154999999	0.0804685415909091	8
2020	31.0	769706.1573333333	296101.5680000001	16431.714285714286	29943.380952380958	44319.07692307691	7022.909090909088	0.2246887270746666	0.128063932896	0.0472420150680272	0.0909850073333333	0.1746012448461538	0.0763517792727273	8
2020	94.0	762659.2586666667	293598.544	16840.857142857145	30500.19047619048	40659.15384615384	5597.181818181816	0.2230099995973333	0.127626215168	0.0484168963197278	0.0925379786666666	0.1610249741923076	0.0722350169545454	8
2020	181.0	755612.3599999999	291095.52	17250.0	31057.0	36999.23076923075	4171.454545454544	0.2213312721199999	0.12718849744	0.0495917775714285	0.09409095	0.1474487035384615	0.0681182546363636	8
2020	291.0	748565.4613333333	288592.49600000004	17659.14285714286	31613.809523809527	33339.30769230769	2745.727272727272	0.2196525446426666	0.126750779712	0.0507666588231292	0.0956439213333333	0.1338724328846153	0.0640014923181818	8
2020	22043.0	741518.5626666667	286089.47200000007	18068.285714285717	32170.61904761905	29679.384615384595	1320.0	0.2179738171653333	0.126313061984	0.0519415400748299	0.0971968926666666	0.1202961622307692	0.05988473	8
2020	382.0	734471.6639999999	283586.448	18477.42857142857	32727.42857142857	26019.46153846153	3661.75	0.216295089688	0.125875344256	0.0531164213265306	0.098749864	0.1067198915769229	0.125626830125	8
2020	30.0	727424.7653333333	281083.424	18886.57142857143	33284.2380952381	22359.53846153844	6003.5	0.2146163622106666	0.125437626528	0.0542913025782312	0.1003028353333333	0.0931436209230768	0.19136893025	8
2020	46.0	720377.8666666667	278580.4	19295.714285714286	33841.04761904762	18699.615384615376	8345.25	0.2129376347333333	0.1249999088	0.0554661838299319	0.1018558066666666	0.0795673502692306	0.257111030375	8
2020	78.0	713330.9679999999	276077.37600000005	19704.857142857145	34397.857142857145	15039.692307692312	10687.0	0.211258907256	0.124562191072	0.0566410650816326	0.103408778	0.0659910796153845	0.3228531305	8
2020	47.0	706284.0693333333	273574.3520000001	20114.0	34954.66666666667	11379.76923076922	13028.75	0.2095801797786666	0.124124473344	0.0578159463333333	0.1049617493333333	0.0524148089615383	0.388595230625	8
2020	33.0	699237.1706666667	271071.328	20523.14285714286	35511.47619047619	7719.846153846156	15370.5	0.2079014523013333	0.123686755616	0.058990827585034	0.1065147206666666	0.0388385383076922	0.45433733075	8
2020	597.0	692190.2719999999	268568.304	20932.285714285717	36068.28571428572	4059.923076923064	17712.25	0.206222724824	0.123249037888	0.0601657088367347	0.108067692	0.025262267653846	0.5200794308750001	8
2020	34232.0	685143.3733333333	266065.28	21341.42857142857	36625.09523809524	400.0	20054.0	0.2045439973466666	0.12281132016	0.0613405900884353	0.1096206633333333	0.011685997	0.585821531	8
2020	65.0	678096.4746666667	263562.25600000005	21750.57142857143	37181.90476190476	977.3157894736842	19812.590361445786	0.2028652698693333	0.122373602432	0.062515471340136	0.1111736346666666	0.0132334269473684	0.5787985969277109	8
2020	39.0	671049.5759999999	261059.23200000008	22159.714285714286	37738.71428571429	1554.6315789473683	19571.180722891568	0.201186542392	0.121935884704	0.0636903525918367	0.112726606	0.0147808568947368	0.5717756628554217	8
2020	70.0	664002.6773333333	258556.208	22568.857142857145	38295.52380952382	2131.9473684210525	19329.77108433735	0.1995078149146666	0.121498166976	0.0648652338435374	0.1142795773333333	0.0163282868421052	0.5647527287831325	8
2020	2234.0	656955.7786666665	256053.184	22978.0	38852.333333333336	2709.2631578947367	19088.36144578313	0.1978290874373333	0.121060449248	0.066040115095238	0.1158325486666666	0.0178757167894736	0.5577297947108434	8
2020	234.0	649908.8799999999	253550.16000000003	23387.14285714286	39409.142857142855	3286.578947368421	18846.951807228917	0.1961503599599999	0.12062273152	0.0672149963469387	0.11738552	0.0194231467368421	0.5507068606385542	8
2020	48.0	642861.9813333333	251047.1360000001	23796.28571428572	39965.95238095238	3863.894736842105	18605.5421686747	0.1944716324826666	0.120185013792	0.0683898775986394	0.1189384913333333	0.0209705766842105	0.5436839265662651	8
2020	79.0	635815.0826666665	248544.11200000008	24205.42857142857	40522.76190476191	4441.210526315789	18364.13253012048	0.1927929050053333	0.119747296064	0.0695647588503401	0.1204914626666666	0.0225180066315789	0.5366609924939759	8
2020	37.0	628768.1839999999	246041.088	24614.57142857143	41079.57142857144	5018.526315789473	18122.722891566264	0.1911141775279999	0.119309578336	0.0707396401020408	0.122044434	0.0240654365789473	0.5296380584216868	8
2020	117.0	621721.2853333333	243538.064	25023.714285714286	41636.38095238096	5595.8421052631575	17881.31325301205	0.1894354500506666	0.118871860608	0.0719145213537414	0.1235974053333333	0.0256128665263157	0.5226151243493976	8
2020	4714.0	614674.3866666665	241035.04000000004	25432.857142857145	42193.19047619048	6173.157894736842	17639.90361445783	0.1877567225733333	0.11843414288	0.0730894026054421	0.1251503766666666	0.0271602964736842	0.5155921902771085	8
2020	258.0	607627.4879999999	238532.0160000001	25842.0	42750.0	6750.473684210526	17398.493975903613	0.1860779950959999	0.117996425152	0.0742642838571428	0.126703348	0.0287077264210526	0.5085692562048193	8
2020	635.0	600580.5893333333	236028.9920000001	26251.14285714286	43306.80952380953	7327.78947368421	17157.0843373494	0.1843992676186666	0.117558707424	0.0754391651088435	0.1282563193333333	0.030255156368421	0.5015463221325301	8
2020	216.0	593533.6906666665	233525.968	26660.28571428572	43863.61904761905	7905.105263157894	16915.67469879518	0.1827205401413333	0.117120989696	0.0766140463605442	0.1298092906666666	0.0318025863157894	0.494523388060241	8
2020	618.0	586486.7919999999	231022.944	27069.42857142857	44420.42857142857	8482.421052631578	16674.265060240963	0.181041812664	0.1166832719679999	0.0777889276122448	0.131362262	0.0333500162631578	0.4875004539879518	8
2020	785.0	579439.8933333333	228519.92000000004	27478.57142857143	44977.2380952381	9059.736842105263	16432.85542168675	0.1793630851866666	0.1162455542399999	0.0789638088639455	0.1329152333333333	0.0348974462105263	0.4804775199156627	8
2020	785.0	572392.9946666665	226016.89600000007	27887.714285714286	45534.04761904762	9637.052631578948	16191.44578313253	0.1776843577093333	0.115807836512	0.0801386901156462	0.1344682046666666	0.0364448761578947	0.4734545858433735	8
2020	2528.0	565346.0959999999	223513.8720000001	28296.857142857145	46090.857142857145	10214.36842105263	15950.036144578313	0.176005630232	0.115370118784	0.0813135713673469	0.136021176	0.0379923061052631	0.4664316517710843	8
2020	1441.0	558299.1973333331	221010.848	28706.0	46647.66666666667	10791.684210526317	15708.626506024097	0.1743269027546666	0.114932401056	0.0824884526190476	0.1375741473333333	0.0395397360526315	0.4594087176987952	8
2020	61.0	551252.2986666667	218507.824	29115.14285714286	47204.47619047619	11369.0	15467.21686746988	0.1726481752773333	0.114494683328	0.0836633338707483	0.1391271186666666	0.0410871659999999	0.452385783626506	8
2020	745.0	544205.3999999999	216004.80000000005	29524.28571428572	47761.28571428572	11946.315789473683	15225.807228915664	0.1709694478	0.1140569656	0.0848382151224489	0.14068009	0.0426345959473684	0.4453628495542169	8
2020	502.0	537158.5013333331	213501.77600000007	29933.42857142857	48318.09523809525	12523.631578947368	14984.397590361446	0.1692907203226666	0.113619247872	0.0860130963741496	0.1422330613333333	0.0441820258947368	0.4383399154819277	8
2020	49.0	530111.6026666667	210998.752	30342.57142857143	48874.90476190476	13100.947368421052	14742.98795180723	0.1676119928453333	0.113181530144	0.0871879776258503	0.1437860326666666	0.0457294558421052	0.4313169814096386	8
2020	171.0	523064.7039999999	208495.728	30751.714285714286	49431.71428571429	13678.263157894737	14501.578313253012	0.165933265368	0.112743812416	0.088362858877551	0.145339004	0.0472768857894736	0.4242940473373494	8
2020	107.0	516017.8053333331	205992.70400000003	31160.857142857145	49988.52380952382	14255.57894736842	14260.168674698794	0.1642545378906666	0.112306094688	0.0895377401292517	0.1468919753333333	0.0488243157368421	0.4172711132650602	8
2020	182.0	508970.90666666673	203489.68000000005	31570.000000000004	50545.333333333336	14832.894736842103	14018.759036144578	0.1625758104133333	0.11186837696	0.0907126213809523	0.1484449466666666	0.0503717456842105	0.410248179192771	8
2020	878.0	501924.0079999999	200986.65600000008	31979.14285714286	51102.14285714286	15410.210526315788	13777.349397590362	0.160897082936	0.1114306592319999	0.091887502632653	0.149997918	0.0519191756315789	0.4032252451204819	8
2020	237.0	494877.1093333331	198483.632	32388.28571428572	51658.95238095238	15987.526315789471	13535.939759036144	0.1592183554586667	0.1109929415039999	0.0930623838843537	0.1515508893333333	0.0534666055789473	0.3962023110481927	8
2020	119.0	487830.21066666674	195980.608	32797.42857142857	52215.76190476191	16564.842105263157	13294.530120481928	0.1575396279813333	0.110555223776	0.0942372651360544	0.1531038606666666	0.0550140355263157	0.3891793769759036	8
2020	217.0	480783.3119999999	193477.58400000003	33206.57142857143	52772.57142857144	17142.15789473684	13053.120481927712	0.155860900504	0.110117506048	0.0954121463877551	0.154656832	0.0565614654736842	0.3821564429036144	8
2020	262.0	473736.4133333331	190974.56000000008	33615.71428571429	53329.38095238096	17719.473684210527	12811.710843373494	0.1541821730266667	0.10967978832	0.0965870276394557	0.1562098033333333	0.0581088954210526	0.3751335088313253	8
2020	94.0	466689.51466666674	188471.53600000008	34024.857142857145	53886.19047619048	18296.78947368421	12570.301204819278	0.1525034455493332	0.109242070592	0.0977619088911564	0.1577627746666667	0.059656325368421	0.3681105747590361	8
2020	118.0	459642.6159999999	185968.512	34434.0	54443.0	18874.105263157893	12328.891566265062	0.1508247180719999	0.108804352864	0.0989367901428571	0.159315746	0.0612037553157894	0.361087640686747	8
2020	87.0	452595.7173333331	183465.488	34843.14285714286	54999.80952380953	19451.421052631576	12087.481927710844	0.1491459905946666	0.108366635136	0.1001116713945578	0.1608687173333333	0.0627511852631579	0.3540647066144578	8
2020	67.0	445548.8186666668	180962.46400000004	35252.28571428572	55556.61904761905	20028.73684210526	11846.072289156627	0.1474672631173332	0.107928917408	0.1012865526462585	0.1624216886666666	0.0642986152105263	0.3470417725421686	8
2020	60.0	438501.9199999999	178459.44000000006	35661.42857142857	56113.42857142857	20606.052631578947	11604.66265060241	0.1457885356399999	0.10749119968	0.1024614338979591	0.16397466	0.0658460451578947	0.3400188384698795	8
2020	89.0	431455.0213333331	175956.41600000008	36070.57142857143	56670.2380952381	21183.36842105263	11363.253012048192	0.1441098081626666	0.107053481952	0.1036363151496598	0.1655276313333333	0.0673934751052631	0.3329959043975903	8
2020	549.0	424408.1226666668	173453.392	36479.71428571429	57227.047619047626	21760.684210526317	11121.843373493975	0.1424310806853332	0.106615764224	0.1048111964013605	0.1670806026666666	0.0689409050526315	0.3259729703253012	8
2020	316.0	417361.22399999993	170950.36800000002	36888.857142857145	57783.857142857145	22338.0	10880.43373493976	0.1407523532079999	0.106178046496	0.1059860776530612	0.168633574	0.070488335	0.318950036253012	8
2020	45.0	410314.3253333331	168447.34400000004	37298.0	58340.66666666667	22915.315789473683	10639.024096385545	0.1390736257306666	0.1057403287679999	0.1071609589047619	0.1701865453333333	0.0720357649473684	0.3119271021807229	8
2020	311.0	403267.4266666668	165944.3200000001	37707.14285714286	58897.4761904762	23492.631578947367	10397.614457831323	0.1373948982533333	0.10530261104	0.1083358401564625	0.1717395166666666	0.0735831948947368	0.3049041681084337	8
2020	199.0	396220.52799999993	163441.2960000001	38116.28571428572	59454.28571428572	24069.94736842105	10156.204819277107	0.1357161707759999	0.104864893312	0.1095107214081632	0.173292488	0.0751306248421052	0.2978812340361446	8
2020	486.0	389173.6293333331	160938.272	38525.42857142857	60011.09523809525	24647.263157894733	9914.795180722893	0.1340374432986666	0.104427175584	0.1106856026598639	0.1748454593333333	0.0766780547894736	0.2908582999638554	8
2020	524.0	382126.7306666668	158435.24800000002	38934.57142857143	60567.90476190476	25224.57894736842	9673.385542168677	0.1323587158213333	0.103989457856	0.1118604839115646	0.1763984306666667	0.0782254847368421	0.2838353658915662	8
2020	119.0	375079.832	155932.22400000005	39343.71428571429	61124.71428571429	25801.894736842103	9431.97590361446	0.1306799883439999	0.103551740128	0.1130353651632653	0.177951402	0.0797729146842105	0.2768124318192771	8
2020	1674.0	368032.9333333331	153429.20000000007	39752.857142857145	61681.52380952382	26379.210526315783	9190.56626506024	0.1290012608666666	0.1031140224	0.1142102464149659	0.1795043733333333	0.0813203446315789	0.2697894977469879	8
2020	414.0	360986.0346666668	150926.1760000001	40162.0	62238.333333333336	26956.526315789477	8949.156626506025	0.1273225333893333	0.102676304672	0.1153851276666666	0.1810573446666666	0.0828677745789473	0.2627665636746988	8
2020	439.0	353939.13599999994	148423.152	40571.14285714286	62795.14285714286	27533.84210526316	8707.746987951808	0.1256438059119999	0.102238586944	0.1165600089183673	0.182610316	0.0844152045263157	0.2557436296024096	8
2020	164.0	346892.2373333331	145920.12800000003	40980.28571428572	63351.95238095238	28111.15789473684	8466.33734939759	0.1239650784346666	0.101800869216	0.117734890170068	0.1841632873333333	0.0859626344736842	0.2487206955301204	8
2020	1320.0	339845.3386666668	143417.10400000005	41389.42857142857	63908.76190476191	28688.473684210523	8224.927710843374	0.1222863509573333	0.101363151488	0.1189097714217687	0.1857162586666666	0.0875100644210526	0.2416977614578312	8
2020	870.0	332798.43999999994	140914.08000000007	41798.57142857143	64465.57142857144	29265.789473684206	7983.518072289156	0.1206076234799999	0.10092543376	0.1200846526734693	0.18726923	0.089057494368421	0.2346748273855421	8
2020	225.0	325751.5413333331	138411.05599999998	42207.71428571429	65022.38095238096	29843.105263157893	7742.10843373494	0.1189288960026666	0.1004877160319999	0.12125953392517	0.1888222013333333	0.0906049243157894	0.2276518933132529	8
2020	386.0	318704.6426666668	135908.032	42616.857142857145	65579.19047619047	30420.421052631576	7500.698795180724	0.1172501685253333	0.1000499983039999	0.1224344151768707	0.1903751726666666	0.0921523542631579	0.2206289592409638	8
2020	41.0	311657.74399999995	133405.00800000003	43026.0	66136.0	30997.73684210526	7259.289156626506	0.1155714410479999	0.099612280576	0.1236092964285714	0.191928144	0.0936997842105263	0.2136060251686746	8
2020	56.0	304610.8453333331	130901.98400000004	43435.14285714286	66692.80952380953	31575.052631578947	7017.87951807229	0.1138927135706666	0.099174562848	0.1247841776802721	0.1934811153333333	0.0952472141578947	0.2065830910963855	8
2020	120.0	297563.9466666668	128398.96000000008	43844.28571428572	67249.61904761905	32152.36842105263	6776.469879518074	0.1122139860933333	0.09873684512	0.1259590589319728	0.1950340866666667	0.0967946441052631	0.1995601570240963	8
2020	69.0	290517.04799999995	125895.936	44253.42857142857	67806.42857142858	32729.684210526317	6535.060240963856	0.110535258616	0.098299127392	0.1271339401836735	0.196587058	0.0983420740526315	0.1925372229518072	8
2020	99.0	283470.14933333313	123392.912	44662.57142857144	68363.2380952381	33307.0	6293.65060240964	0.1088565311386666	0.097861409664	0.1283088214353741	0.1981400293333333	0.099889504	0.185514288879518	8
2020	145.0	276423.2506666668	120889.88800000004	45071.71428571429	68920.04761904763	33884.31578947368	6052.240963855422	0.1071778036613333	0.097423691936	0.1294837026870748	0.1996930006666666	0.1014369339473684	0.1784913548072288	8
2020	432.0	269376.352	118386.86400000006	45480.857142857145	69476.85714285714	34461.63157894737	5810.831325301206	0.105499076184	0.096985974208	0.1306585839387755	0.201245972	0.1029843638947368	0.1714684207349397	8
2020	670.0	262329.45333333313	115883.84000000008	45890.0	70033.66666666667	35038.94736842105	5569.4216867469895	0.1038203487066666	0.09654825648	0.1318334651904762	0.2027989433333333	0.1045317938421052	0.1644454866626505	8
2020	537.0	255282.5546666668	113380.816	46299.14285714286	70590.4761904762	35616.26315789473	5328.012048192772	0.1021416212293333	0.096110538752	0.1330083464421768	0.2043519146666666	0.1060792237894736	0.1574225525903614	8
2020	759.0	248235.656	110877.79200000002	46708.28571428572	71147.28571428571	36193.57894736842	5086.602409638555	0.100462893752	0.095672821024	0.1341832276938775	0.205904886	0.1076266537368421	0.1503996185180722	8
2020	1933.0	241188.75733333317	108374.76800000004	47117.42857142857	71704.09523809524	36770.8947368421	4845.192771084337	0.0987841662746666	0.095235103296	0.1353581089455782	0.2074578573333333	0.1091740836842105	0.1433766844457831	8
2020	510.0	234141.8586666668	105871.74400000006	47526.57142857144	72260.90476190476	37348.21052631579	4603.783132530121	0.0971054387973333	0.0947973855679999	0.1365329901972789	0.2090108286666666	0.1107215136315789	0.1363537503734939	8
2020	320.0	227094.96	103368.72000000007	47935.71428571429	72817.71428571429	37925.52631578947	4362.373493975905	0.09542671132	0.09435966784	0.1377078714489796	0.2105638	0.1122689435789473	0.1293308163012048	8
2020	41.0	220048.06133333317	100865.696	48344.857142857145	73374.52380952382	38502.84210526315	4120.963855421687	0.0937479838426667	0.093921950112	0.1388827527006803	0.2121167713333333	0.1138163735263158	0.1223078822289156	8
2020	298.0	213001.1626666668	98362.67200000002	48754.0	73931.33333333334	39080.15789473684	3879.554216867471	0.0920692563653333	0.093484232384	0.1400576339523809	0.2136697426666667	0.1153638034736842	0.1152849481566264	8
2020	976.0	205954.264	95859.64800000004	49163.14285714286	74488.14285714287	39657.47368421052	3638.144578313255	0.0903905288879999	0.093046514656	0.1412325152040816	0.215222714	0.1169112334210526	0.1082620140843373	8
2020	533.0	198907.36533333315	93356.62400000008	49572.28571428572	75044.95238095238	40234.789473684206	3396.734939759037	0.0887118014106665	0.092608796928	0.1424073964557823	0.2167756853333333	0.118458663368421	0.1012390800120481	8
2020	36.0	191860.4666666668	90853.6000000001	49981.42857142857	75601.76190476191	40812.10526315789	3155.325301204819	0.0870330739333332	0.0921710792	0.143582277707483	0.2183286566666666	0.1200060933157894	0.094216145939759	8
2020	52.0	184813.568	88350.576	50390.57142857144	76158.57142857143	41389.42105263157	2913.9156626506046	0.0853543464559999	0.091733361472	0.1447571589591836	0.219881628	0.1215535232631579	0.0871932118674698	8
2020	39.0	177766.66933333315	85847.55200000003	50799.71428571429	76715.38095238096	41966.73684210526	2672.5060240963867	0.0836756189786666	0.091295643744	0.1459320402108843	0.2214345993333333	0.1231009532105263	0.0801702777951807	8
2020	110.0	170719.7706666668	83344.52800000005	51208.857142857145	77272.19047619049	42544.05263157895	2431.0963855421687	0.0819968915013332	0.090857926016	0.147106921462585	0.2229875706666666	0.1246483831578947	0.0731473437228915	8
2020	192.0	163672.87199999997	80841.50400000007	51618.0	77829.0	43121.36842105263	2189.6867469879544	0.0803181640239999	0.090420208288	0.1482818027142857	0.224540542	0.1261958131052631	0.0661244096506024	8
2020	51.0	156625.97333333315	78338.4800000001	52027.14285714286	78385.80952380953	43698.68421052631	1948.2771084337364	0.0786394365466666	0.08998249056	0.1494566839659864	0.2260935133333333	0.1277432430526315	0.0591014755783132	8
2020	22528.0	149579.0746666668	75835.456	52436.28571428572	78942.61904761905	44276.0	1706.8674698795185	0.0769607090693332	0.0895447728319999	0.150631565217687	0.2276464846666666	0.129290673	0.052078541506024	8
2020	5208.0	142532.17599999998	73332.43200000003	52845.42857142857	79499.42857142858	44853.31578947368	1465.4578313253005	0.0752819815919999	0.089107055104	0.1518064464693877	0.229199456	0.1308381029473684	0.0450556074337349	8
2020	23187.0	135485.27733333316	70829.40800000005	53254.57142857144	80056.2380952381	45430.63157894737	1224.0481927710862	0.0736032541146666	0.088669337376	0.1529813277210884	0.2307524273333333	0.1323855328947368	0.0380326733614457	8
2020	88.0	128438.37866666634	68326.38400000008	53663.71428571429	80613.04761904762	46007.947368421046	982.6385542168682	0.0719245266373332	0.088231619648	0.1541562089727891	0.2323053986666667	0.1339329628421052	0.0310097392891566	8
2020	43.0	121391.47999999998	65823.35999999999	54072.857142857145	81169.85714285714	46585.26315789473	741.2289156626503	0.0702457991599999	0.08779390192	0.1553310902244898	0.23385837	0.1354803927894736	0.0239868052168674	8
2020	511.0	114344.58133333316	63320.33600000001	54482.0	81726.66666666667	47162.57894736842	499.8192771084359	0.0685670716826666	0.087356184192	0.1565059714761905	0.2354113413333333	0.1370278227368421	0.0169638711445783	8
2020	242.0	107297.68266666634	60817.312000000034	54891.14285714286	82283.4761904762	47739.8947368421	258.409638554218	0.0668883442053333	0.086918466464	0.1576808527278911	0.2369643126666666	0.1385752526842105	0.0099409370722891	8
2020	5805.0	100250.784	58314.28800000006	55300.28571428572	82840.28571428572	48317.21052631579	17.0	0.0652096167279999	0.086480748736	0.1588557339795918	0.238517284	0.1401226826315789	0.002918003	8
2020	836.0	93203.88533333316	55811.26400000008	55709.42857142857	83397.09523809524	48894.526315789466	126.0	0.0635308892506666	0.086043031008	0.1600306152312925	0.2400702553333333	0.1416701125789473	0.0130931175	8
2020	10091.0	86156.98666666634	53308.23999999999	56118.57142857144	83953.90476190476	49471.84210526315	235.0	0.0618521617733333	0.08560531328	0.1612054964829932	0.2416232266666666	0.1432175425263158	0.023268232	8
2020	217.0	79110.08799999999	50805.216000000015	56527.71428571429	84510.71428571429	50049.15789473684	4526.3	0.0601734342959999	0.085167595552	0.1623803777346938	0.243176198	0.1447649724736842	0.0333356323	8
2020	65.0	72063.18933333317	48302.19200000004	56936.857142857145	85067.52380952382	50626.47368421052	8817.6	0.0584947068186666	0.084729877824	0.1635552589863945	0.2447291693333333	0.1463124024210526	0.0434030326	8
2020	49.0	65016.29066666635	45799.16800000006	57346.0	85624.33333333334	51203.789473684206	13108.9	0.0568159793413333	0.084292160096	0.1647301402380952	0.2462821406666666	0.147859832368421	0.0534704328999999	8
2020	171.0	57969.39199999999	43296.14400000009	57755.14285714286	86181.14285714287	51781.10526315789	17400.2	0.0551372518639999	0.0838544423679999	0.1659050214897959	0.247835112	0.1494072623157894	0.0635378332	8
2020	305.0	50922.49333333317	40793.12	58164.28571428572	86737.95238095238	52358.42105263157	21691.5	0.0534585243866666	0.08341672464	0.1670799027414966	0.2493880833333333	0.1509546922631578	0.0736052335	8
2020	33.0	43875.59466666635	38290.09600000002	58573.42857142857	87294.76190476191	52935.73684210526	25982.800000000003	0.0517797969093333	0.082979006912	0.1682547839931973	0.2509410546666666	0.1525021222105263	0.0836726338	8
2020	508.0	36828.696	35787.072000000044	58982.57142857144	87851.57142857143	53513.05263157895	30274.1	0.0501010694319999	0.082541289184	0.1694296652448979	0.252494026	0.1540495521578947	0.0937400341	8
2020	967.0	29781.797333333176	33284.04800000007	59391.71428571429	88408.38095238096	54090.36842105263	34565.4	0.0484223419546666	0.082103571456	0.1706045464965986	0.2540469973333333	0.1555969821052631	0.1038074344	8
2020	8835.0	22734.898666666355	30781.02400000009	59800.857142857145	88965.19047619049	54667.68421052631	38856.7	0.0467436144773333	0.081665853728	0.1717794277482993	0.2555999686666667	0.1571444120526315	0.1138748347	8
2020	348128.0	15688.0	28278.0	60210.0	89522.0	55245.0	43148.0	0.045064887	0.081228136	0.172954309	0.25715294	0.158691842	0.123942235	8
2020	850857.0	7571.0	39419.0	228691.0	228212.0	122092.0	89111.0	0.008897654	0.04632917	0.26877699	0.268214822	0.14349248	0.104730613	8
2020	47289.0	418064.0555555556	184839.72222222225	234969.0555555556	215712.0	55.0	13679.0	0.0479203158333333	0.0579508319444444	0.2556705116666666	0.2533311567777778	0.001156627	0.289266161	8
2020	26537.0	828557.1111111111	330260.44444444444	241247.11111111112	203212.0	55.11764705882353	46.0	0.0869429776666666	0.0695724938888888	0.2425640333333333	0.2384474915555555	0.0010889107058823	0.001750732	8
2020	44.0	1239050.1666666667	475681.1666666666	247525.16666666663	190712.0	55.23529411764706	43.5625	0.1259656395	0.0811941558333333	0.2294575549999999	0.2235638263333333	0.0010211944117647	0.001641352875	8
2020	527.0	1649543.2222222222	621101.8888888889	253803.22222222225	178212.0	55.35294117647059	41.125	0.1649883013333333	0.0928158177777777	0.2163510766666666	0.2086801611111111	0.000953478117647	0.00153197375	8
2020	61.0	2060036.2777777775	766522.6111111111	260081.27777777775	165712.0	55.47058823529412	38.6875	0.2040109631666666	0.1044374797222222	0.2032445983333333	0.1937964958888889	0.0008857618235294	0.001422594625	8
2020	70.0	2470529.333333333	911943.3333333333	266359.3333333333	153212.0	55.588235294117645	36.25	0.243033625	0.1160591416666666	0.19013812	0.1789128306666667	0.0008180455294117	0.0013132155	8
2020	229.0	2881022.388888889	1057364.0555555555	272637.3888888889	140712.0	55.70588235294117	33.8125	0.2820562868333333	0.1276808036111111	0.1770316416666666	0.1640291654444444	0.0007503292352941	0.001203836375	8
2020	89.0	3291515.4444444445	1202784.7777777778	278915.44444444444	128212.0	55.8235294117647	31.375	0.3210789486666666	0.1393024655555555	0.1639251633333333	0.1491455002222222	0.0006826129411764	0.00109445725	8
2020	68.0	3702008.5	1348205.5	285193.5	115712.0	55.94117647058823	28.9375	0.3601016105	0.1509241275	0.150818685	0.134261835	0.0006148966470588	0.000985078125	8
2020	141.0	4112501.555555556	1493626.2222222222	291471.5555555556	103212.0	56.05882352941177	26.5	0.3991242723333333	0.1625457894444444	0.1377122066666666	0.1193781697777777	0.0005471803529411	0.000875699	8
2020	44.0	4522994.611111111	1639046.9444444445	297749.6111111111	90712.0	56.1764705882353	24.0625	0.4381469341666666	0.1741674513888888	0.1246057283333333	0.1044945045555555	0.0004794640588235	0.000766319875	8
2020	70.0	4933487.666666667	1784467.6666666665	304027.6666666667	78212.0	56.294117647058826	21.625	0.477169596	0.1857891133333333	0.11149925	0.0896108393333333	0.0004117477647058	0.00065694075	8
2020	85.0	5343980.722222222	1929888.3888888888	310305.72222222225	65712.0	56.41176470588236	19.1875	0.5161922578333333	0.1974107752777777	0.0983927716666666	0.0747271741111111	0.0003440314705882	0.000547561625	8
2020	317.0	5754473.777777778	2075309.111111111	316583.7777777777	53212.0	56.52941176470589	16.75	0.5552149196666666	0.2090324372222222	0.0852862933333333	0.0598435088888889	0.0002763151764705	0.0004381825	8
2020	63.0	6164966.833333333	2220729.833333333	322861.8333333333	40712.0	56.64705882352941	14.3125	0.5942375815	0.2206540991666666	0.072179815	0.0449598436666666	0.0002085988823529	0.000328803375	8
2020	46.0	6575459.888888889	2366150.5555555555	329139.8888888889	28212.0	56.76470588235294	11.875	0.6332602433333333	0.2322757611111111	0.0590733366666666	0.0300761784444444	0.0001408825882352	0.00021942425	8
2020	49.0	6985952.944444445	2511571.277777777	335417.94444444444	15712.0	56.88235294117647	9.4375	0.6722829051666667	0.2438974230555555	0.0459668583333333	0.0151925132222222	7.316629411764706e-05	0.000110045125	6
2020	10398410.0	7396446.0	2656992.0	341696.0	3212.0	57.0	7.0	0.711305567	0.255519085	0.03286038	0.000308848	5.45e-06	6.66e-07	6
2020	184.0	7254768.76	2627537.52	350312.76	3922.1	97.9	10.54	0.69978535214	0.26066037228	0.0388906466	0.00063782688	2.35344e-05	2.24468e-06	6
2020	1177.0	7113091.52	2598083.04	358929.52	4632.2	138.8	14.08	0.68826513728	0.2658016595599999	0.0449209132	0.00096680576	4.16188e-05	3.82336e-06	6
2020	263.0	6971414.28	2568628.56	367546.28	5342.3	179.7	17.62	0.6767449224200001	0.27094294684	0.0509511797999999	0.00129578464	5.97032e-05	5.40204e-06	6
2020	40.0	6829737.04	2539174.08	376163.04	6052.4	220.6	21.16	0.6652247075600001	0.27608423412	0.0569814463999999	0.00162476352	7.77876e-05	6.9807200000000005e-06	6
2020	1573.0	6688059.8	2509719.6	384779.8	6762.5	261.5	24.7	0.6537044927	0.2812255213999999	0.063011713	0.0019537424	9.5872e-05	8.559400000000001e-06	6
2020	5691.0	6546382.5600000005	2480265.12	393396.56	7472.6	302.4	28.24	0.64218427784	0.28636680868	0.0690419796	0.00228272128	0.0001139563999999	1.013808e-05	6
2020	10031.0	6404705.32	2450810.64	402013.32	8182.7	343.3	31.78	0.63066406298	0.29150809596	0.0750722462	0.00261170016	0.0001320408	1.171676e-05	6
2020	151.0	6263028.08	2421356.16	410630.08	8892.8	384.2	35.32	0.61914384812	0.29664938324	0.0811025128	0.00294067904	0.0001501252	1.329544e-05	6
2020	61.0	6121350.84	2391901.68	419246.84	9602.9	425.1	38.86	0.60762363326	0.3017906705199999	0.0871327794	0.00326965792	0.0001682096	1.4874120000000002e-05	6
2020	3592.0	5979673.6	2362447.2	427863.6	10313.0	466.0	42.4	0.5961034184	0.3069319578	0.093163046	0.0035986368	0.000186294	1.6452800000000003e-05	6
2020	77.0	5837996.36	2332992.72	436480.36	11023.1	506.9	45.94	0.58458320354	0.31207324508	0.0991933126	0.00392761568	0.0002043784	1.803148e-05	6
2020	3964.0	5696319.12	2303538.24	445097.12	11733.2	547.8	49.48	0.57306298868	0.3172145323599999	0.1052235792	0.00425659456	0.0002224628	1.961016e-05	6
2020	319.0	5554641.88	2274083.76	453713.88	12443.3	588.6999999999999	53.02	0.5615427738200001	0.32235581964	0.1112538458	0.00458557344	0.0002405471999999	2.118884e-05	6
2020	40.0	5412964.640000001	2244629.2800000003	462330.64	13153.4	629.6	56.56	0.5500225589600001	0.32749710692	0.1172841124	0.00491455232	0.0002586316	2.276752e-05	6
2020	3615.0	5271287.4	2215174.8	470947.4	13863.5	670.5	60.1	0.5385023441000001	0.3326383941999999	0.123314379	0.0052435312	0.000276716	2.43462e-05	6
2020	196.0	5129610.16	2185720.32	479564.16	14573.6	711.4	63.64	0.5269821292400001	0.33777968148	0.1293446456	0.00557251008	0.0002948004	2.592488e-05	6
2020	91.0	4987932.92	2156265.84	488180.92	15283.7	752.3	67.18	0.5154619143800001	0.34292096876	0.1353749122	0.0059014889599999	0.0003128848	2.7503560000000003e-05	6
2020	334.0	4846255.68	2126811.36	496797.68	15993.8	793.1999999999999	70.72	0.50394169952	0.3480622560399999	0.1414051788	0.00623046784	0.0003309692	2.9082240000000004e-05	6
2020	334.0	4704578.44	2097356.88	505414.44	16703.9	834.1	74.26	0.49242148466	0.35320354332	0.1474354454	0.00655944672	0.0003490536	3.066092e-05	6
2020	142.0	4562901.2	2067902.4	514031.2	17414.0	875.0	77.8	0.4809012698	0.3583448306	0.153465712	0.0068884256	0.000367138	3.22396e-05	6
2020	70.0	4421223.96	2038447.92	522647.96	18124.1	915.9	81.34	0.46938105494	0.3634861178799999	0.1594959785999999	0.00721740448	0.0003852224	3.381828e-05	6
2020	7853.0	4279546.720000001	2008993.44	531264.72	18834.2	956.8	84.88	0.45786084008	0.36862740516	0.1655262451999999	0.00754638336	0.0004033068	3.539696e-05	6
2020	146.0	4137869.48	1979538.96	539881.48	19544.300000000003	997.7	88.42	0.44634062522	0.37376869244	0.1715565117999999	0.00787536224	0.0004213912	3.697564e-05	6
2020	64.0	3996192.24	1950084.48	548498.24	20254.4	1038.6	91.96	0.4348204103600001	0.3789099797199999	0.1775867783999999	0.00820434112	0.0004394756	3.855432e-05	6
2020	1098.0	3854515.0	1920630.0	557115.0	20964.5	1079.5	95.5	0.4233001955	0.384051267	0.1836170449999999	0.00853332	0.00045756	4.0133e-05	6
2020	1919.0	3712837.76	1891175.52	565731.76	21674.6	1120.4	99.04	0.41177998064	0.38919255428	0.1896473115999999	0.00886229888	0.0004756444	4.171168e-05	6
2020	512.0	3571160.5200000005	1861721.04	574348.52	22384.7	1161.3	102.58	0.40025976578	0.3943338415599999	0.1956775781999999	0.00919127776	0.0004937288	4.329036e-05	6
2020	384.0	3429483.2800000003	1832266.56	582965.28	23094.8	1202.2	106.12	0.38873955092	0.3994751288399999	0.2017078447999999	0.00952025664	0.0005118132	4.486904e-05	6
2020	2955.0	3287806.04	1802812.08	591582.04	23804.9	1243.1	109.66	0.3772193360600001	0.40461641612	0.2077381113999999	0.00984923552	0.0005298976	4.644772e-05	6
2020	60.0	3146128.8000000007	1773357.6	600198.8	24515.0	1284.0	113.2	0.3656991212	0.4097577033999999	0.2137683779999999	0.0101782144	0.000547982	4.80264e-05	6
2020	76.0	3004451.5600000005	1743903.12	608815.56	25225.1	1324.9	116.74	0.35417890634	0.41489899068	0.2197986445999999	0.01050719328	0.0005660664	4.960508e-05	6
2020	513.0	2862774.3200000003	1714448.64	617432.3200000001	25935.2	1365.8	120.28	0.34265869148	0.42004027796	0.2258289111999999	0.01083617216	0.0005841508	5.118376e-05	6
2020	492.0	2721097.08	1684994.16	626049.0800000001	26645.3	1406.7	123.82	0.33113847662	0.4251815652399999	0.2318591777999999	0.01116515104	0.0006022352	5.276244e-05	6
2020	204.0	2579419.84	1655539.6800000002	634665.8400000001	27355.4	1447.6	127.36	0.3196182617600001	0.43032285252	0.2378894443999999	0.01149412992	0.0006203196	5.434112e-05	6
2020	526.0	2437742.600000001	1626085.2000000002	643282.6000000001	28065.5	1488.5	130.9	0.3080980469	0.4354641398	0.2439197109999999	0.0118231088	0.000638404	5.59198e-05	6
2020	212.0	2296065.3600000003	1596630.72	651899.36	28775.6	1529.4	134.44	0.29657783204	0.44060542708	0.2499499775999999	0.01215208768	0.0006564884	5.749848e-05	6
2020	204.0	2154388.12	1567176.24	660516.12	29485.7	1570.3	137.98	0.28505761718	0.44574671436	0.2559802442	0.01248106656	0.0006745728	5.907716e-05	6
2020	15178.0	2012710.8800000008	1537721.76	669132.88	30195.8	1611.2	141.52	0.27353740232	0.45088800164	0.2620105108	0.01281004544	0.0006926572	6.065584e-05	6
2020	189.0	1871033.6400000008	1508267.28	677749.64	30905.9	1652.1	145.06	0.2620171874600001	0.45602928892	0.2680407774	0.01313902432	0.0007107416	6.223452e-05	6
2020	1514.0	1729356.4000000004	1478812.8	686366.4	31616.0	1693.0	148.6	0.2504969726	0.4611705762	0.274071044	0.0134680032	0.000728826	6.381320000000001e-05	6
2020	577.0	1587679.16	1449358.32	694983.16	32326.1	1733.9	152.14	0.23897675774	0.46631186348	0.2801013106	0.01379698208	0.0007469104	6.539188e-05	6
2020	588.0	1446001.92	1419903.84	703599.9199999999	33036.2	1774.8	155.68	0.22745654288	0.47145315076	0.2861315772	0.01412596096	0.0007649948	6.697056e-05	6
2020	323.0	1304324.6800000006	1390449.36	712216.6799999999	33746.3	1815.7	159.22	0.21593632802	0.47659443804	0.2921618438	0.01445493984	0.0007830792	6.854924e-05	6
2020	144.0	1162647.4400000004	1360994.88	720833.44	34456.4	1856.6	162.76	0.20441611316	0.48173572532	0.2981921104	0.01478391872	0.0008011636	7.012792e-05	6
2020	89.0	1020970.2000000002	1331540.4	729450.2	35166.5	1897.5	166.3	0.1928958983000001	0.4868770126	0.304222377	0.0151128976	0.000819248	7.17066e-05	6
2020	30783.0	879292.9600000009	1302085.92	738066.96	35876.600000000006	1938.4	169.84	0.1813756834400001	0.49201829988	0.3102526436	0.01544187648	0.0008373324	7.328528e-05	6
2020	305.0	737615.7200000007	1272631.44	746683.72	36586.7	1979.3	173.38	0.1698554685800001	0.4971595871599999	0.3162829102	0.01577085536	0.0008554168	7.486396e-05	6
2020	389.0	595938.4800000004	1243176.96	755300.48	37296.8	2020.2	176.92000000000002	0.1583352537200001	0.5023008744399999	0.3223131768	0.01609983424	0.0008735012	7.644264e-05	6
2020	51.0	454261.2400000002	1213722.48	763917.24	38006.9	2061.1	180.46	0.14681503886	0.50744216172	0.3283434434	0.01642881312	0.0008915856	7.802132e-05	6
2020	2310391.0	312584.0	1184268.0	772534.0	38717.0	2102.0	184.0	0.135294824	0.512583449	0.33437371	0.016757792	0.00090967	7.96e-05	6
2020	55.0	310340.96	1181293.08	801295.0	44350.68	2298.4	211.4	0.13325211192	0.5066578937999999	0.3405894695999999	0.01844587388	0.00096538036	8.783336e-05	6
2020	32.0	308097.92	1178318.16	830056.0	49984.36	2494.8	238.8	0.13120939984	0.5007323386	0.3468052292	0.02013395576	0.00102109072	9.606672e-05	6
2020	99.0	305854.88	1175343.24	858817.0	55618.04	2691.2	266.2	0.12916668776	0.4948067833999999	0.3530209888	0.02182203764	0.00107680108	0.0001043000799999	6
2020	113.0	303611.84	1172368.32	887578.0	61251.72	2887.6	293.6	0.12712397568	0.4888812281999999	0.3592367483999999	0.02351011952	0.00113251144	0.00011253344	6
2020	798.0	301368.8	1169393.4	916339.0	66885.4	3084.0	321.0	0.1250812636	0.482955673	0.365452508	0.0251982014	0.0011882218	0.0001207667999999	6
2020	5776.0	299125.76	1166418.48	945100.0	72519.08	3280.4	348.4	0.12303855152	0.4770301178	0.3716682676	0.02688628328	0.00124393216	0.00012900016	6
2020	343.0	296882.72	1163443.56	973861.0	78152.76000000001	3476.8	375.8	0.12099583944	0.4711045626	0.3778840272	0.02857436516	0.00129964252	0.00013723352	6
2020	9704.0	294639.68	1160468.64	1002622.0	83786.44	3673.2	403.2	0.11895312736	0.4651790073999999	0.3840997868	0.03026244704	0.00135535288	0.00014546688	6
2020	756.0	292396.64	1157493.72	1031383.0	89420.12	3869.6	430.6	0.11691041528	0.4592534521999999	0.3903155464	0.03195052892	0.00141106324	0.00015370024	6
2020	2358.0	290153.6	1154518.8	1060144.0	95053.8	4066.0	458.0	0.1148677032	0.453327897	0.396531306	0.0336386108	0.0014667736	0.0001619336	6
2020	2277.0	287910.56	1151543.88	1088905.0	100687.48	4262.4	485.4	0.11282499112	0.4474023418	0.4027470655999999	0.03532669268	0.0015224839599999	0.0001701669599999	6
2020	66.0	285667.52	1148568.96	1117666.0	106321.16	4458.8	512.8	0.11078227904	0.4414767866	0.4089628252	0.03701477456	0.00157819432	0.00017840032	6
2020	372.0	283424.48	1145594.04	1146427.0	111954.84	4655.200000000001	540.2	0.10873956696	0.4355512313999999	0.4151785848	0.03870285644	0.00163390468	0.00018663368	6
2020	674.0	281181.44	1142619.12	1175188.0	117588.52	4851.6	567.5999999999999	0.10669685488	0.4296256762	0.4213943444	0.04039093832	0.00168961504	0.00019486704	6
2020	258.0	278938.4	1139644.2	1203949.0	123222.2	5048.0	595.0	0.1046541428	0.423700121	0.427610104	0.0420790202	0.0017453254	0.0002031003999999	6
2020	72440.0	276695.36	1136669.28	1232710.0	128855.88	5244.4	622.4	0.10261143072	0.4177745658	0.4338258636	0.04376710208	0.0018010357599999	0.00021133376	6
2020	29342.0	274452.32	1133694.36	1261471.0	134489.56	5440.8	649.8	0.10056871864	0.4118490106	0.4400416231999999	0.04545518396	0.00185674612	0.00021956712	6
2020	1769.0	272209.28	1130719.44	1290232.0	140123.24	5637.200000000001	677.2	0.0985260065599999	0.4059234553999999	0.4462573827999999	0.04714326584	0.00191245648	0.00022780048	6
2020	332.0	269966.24	1127744.52	1318993.0	145756.92	5833.6	704.6	0.09648329448	0.3999979002	0.4524731424	0.04883134772	0.00196816684	0.00023603384	6
2020	15060.0	267723.2	1124769.6	1347754.0	151390.6	6030.0	732.0	0.0944405824	0.394072345	0.4586889019999999	0.0505194296	0.0020238772	0.0002442672	6
2020	25040.0	265480.16000000003	1121794.68	1376515.0	157024.28	6226.400000000001	759.4	0.0923978703199999	0.3881467898	0.4649046616	0.05220751148	0.00207958756	0.00025250056	6
2020	194.0	263237.12	1118819.76	1405276.0	162657.96000000002	6422.8	786.8	0.09035515824	0.3822212346	0.4711204212	0.05389559336	0.00213529792	0.00026073392	6
2020	282.0	260994.08	1115844.84	1434037.0	168291.64	6619.2	814.1999999999999	0.08831244616	0.3762956793999999	0.4773361807999999	0.05558367524	0.00219100828	0.00026896728	6
2020	329.0	258751.04	1112869.92	1462798.0	173925.32	6815.6	841.5999999999999	0.08626973408	0.3703701242	0.4835519403999999	0.05727175712	0.00224671864	0.00027720064	6
2020	3045442.0	256508.0	1109895.0	1491559.0	179559.0	7012.0	869.0	0.084227022	0.364444569	0.4897677	0.058959839	0.002302429	0.000285434	6
2020	138.0	255682.30952380956	1106449.6802721089	1480984.035460993	153982.85714285713	10428.428571428572	29088.0	0.0839992461088435	0.3636188675272109	0.4863404763120567	0.0508113185714285	0.0180874085714285	0.1036181891428571	6
2020	107.0	254856.61904761905	1103004.3605442178	1470409.070921986	128406.71428571428	13844.857142857143	57307.0	0.083771470217687	0.3627931660544217	0.4829132526241134	0.0426627981428571	0.0338723881428571	0.2069509442857142	6
2020	989.0	254030.92857142855	1099559.0408163266	1459834.1063829786	102830.57142857142	17261.285714285714	85526.0	0.0835436943265306	0.3619674645816326	0.4794860289361702	0.0345142777142857	0.0496573677142857	0.3102836994285714	6
2020	94.0	253205.2380952381	1096113.7210884353	1449259.1418439716	77254.42857142857	20677.714285714286	113745.0	0.0833159184353741	0.3611417631088435	0.4760588052482269	0.0263657572857142	0.0654423472857142	0.4136164545714285	6
2020	134.0	252379.54761904763	1092668.401360544	1438684.1773049645	51678.28571428571	24094.14285714286	141964.0	0.0830881425442176	0.3603160616360544	0.4726315815602837	0.0182172368571428	0.0812273268571428	0.5169492097142857	6
2020	332.0	251553.85714285716	1089223.081632653	1428109.2127659577	26102.14285714284	27510.571428571428	170183.0	0.0828603666530612	0.3594903601632653	0.4692043578723404	0.0100687164285714	0.0970123064285714	0.6202819648571429	6
2020	274181.0	250728.16666666663	1085777.761904762	1417534.2482269504	526.0	30927.0	198402.0	0.0826325907619047	0.3586646586904762	0.4657771341843971	0.001920196	0.112797286	0.72361472	6
2020	56.0	249902.47619047615	1082332.4421768708	1406959.2836879434	509.9677419354839	30082.1935483871	186017.6875	0.0824048148707483	0.357838957217687	0.4623499104964538	0.001879529032258	0.112647555516129	0.6786455145625	6
2020	4551.0	249076.7857142857	1078887.1224489796	1396384.319148936	493.9354838709677	29237.387096774197	173633.375	0.0821770389795918	0.3570132557448979	0.4589226868085106	0.0018388620645161	0.112497825032258	0.6336763091250001	6
2020	194.0	248251.09523809524	1075441.8027210883	1385809.354609929	477.9032258064516	28392.58064516129	161249.0625	0.0819492630884353	0.3561875542721088	0.4554954631205673	0.0017981950967741	0.1123480945483871	0.5887071036875	6
2020	1803.0	247425.4047619048	1071996.4829931972	1375234.390070922	461.8709677419355	27547.774193548383	148864.75	0.0817214871972789	0.3553618527993197	0.4520682394326241	0.0017575281290322	0.1121983640645161	0.5437378982500001	6
2020	350.0	246599.7142857143	1068551.163265306	1364659.425531915	445.8387096774194	26702.967741935485	136480.4375	0.0814937113061224	0.3545361513265306	0.4486410157446808	0.0017168611612903	0.1120486335806451	0.4987686928125	6
2020	221.0	245774.02380952385	1065105.843537415	1354084.460992908	429.8064516129032	25858.161290322583	124096.125	0.0812659354149659	0.3537104498537415	0.4452137920567375	0.0016761941935483	0.1118989030967742	0.453799487375	6
2020	379.0	244948.3333333333	1061660.5238095238	1343509.4964539008	413.7741935483871	25013.35483870968	111711.8125	0.0810381595238095	0.3528847483809524	0.4417865683687943	0.0016355272258064	0.1117491726129032	0.4088302819375	6
2020	919.0	244122.64285714287	1058215.204081633	1332934.5319148935	397.741935483871	24168.548387096773	99327.5	0.080810383632653	0.3520590469081632	0.438359344680851	0.0015948602580645	0.1115994421290322	0.3638610765	6
2020	640.0	243296.9523809524	1054769.8843537415	1322359.5673758865	381.7096774193549	23323.74193548387	86943.1875	0.0805826077414966	0.3512333454353741	0.4349321209929078	0.0015541932903225	0.1114497116451612	0.3188918710625	6
2020	35892.0	242471.2619047619	1051324.5646258504	1311784.6028368794	365.6774193548387	22478.93548387097	74558.875	0.0803548318503401	0.350407643962585	0.4315048973049645	0.0015135263225806	0.1112999811612903	0.273922665625	6
2020	317.0	241645.57142857145	1047879.2448979592	1301209.6382978724	349.64516129032256	21634.129032258064	62174.5625	0.0801270559591836	0.3495819424897959	0.4280776736170212	0.0014728593548387	0.1111502506774193	0.2289534601875	6
2020	171.0	240819.88095238092	1044433.925170068	1290634.673758865	333.61290322580646	20789.322580645163	49790.25	0.0798992800680272	0.3487562410170068	0.4246504499290779	0.0014321923870967	0.1110005201935483	0.18398425475	6
2020	293.0	239994.19047619047	1040988.6054421768	1280059.709219858	317.5806451612904	19944.516129032258	37405.9375	0.0796715041768707	0.3479305395442177	0.4212232262411347	0.0013915254193548	0.1108507897096774	0.1390150493125	6
2020	1163.0	239168.5	1037543.2857142856	1269484.744680851	301.5483870967742	19099.70967741936	25021.625	0.0794437282857142	0.3471048380714285	0.4177960025531915	0.0013508584516129	0.1107010592258064	0.094045843875	6
2020	1560.0	238342.80952380956	1034097.9659863946	1258909.780141844	285.51612903225805	18254.90322580645	12637.3125	0.0792159523945578	0.3462791365986394	0.4143687788652482	0.0013101914838709	0.1105513287419354	0.0490766384375001	6
2020	61628.0	237517.11904761905	1030652.6462585034	1248334.815602837	269.48387096774195	17410.09677419355	253.0	0.0789881765034013	0.3454534351258503	0.4109415551773049	0.001269524516129	0.1104015982580645	0.004107433	6
2020	236.0	236691.42857142855	1027207.3265306124	1237759.8510638298	253.45161290322585	16565.290322580644	2727.4	0.0787604006122449	0.3446277336530612	0.4075143314893616	0.001228857548387	0.1102518677741935	0.0607068033333333	6
2020	254.0	235865.7380952381	1023762.0068027212	1227184.8865248226	237.4193548387097	15720.483870967742	5201.8	0.0785326247210884	0.3438020321802721	0.4040871078014184	0.0011881905806451	0.1101021372903225	0.1173061736666666	6
2020	151.0	235040.04761904763	1020316.68707483	1216609.9219858155	221.38709677419357	14875.67741935484	7676.200000000001	0.0783048488299319	0.342976330707483	0.4006598841134751	0.0011475236129032	0.1099524068064516	0.1739055439999999	6
2020	444.0	234214.3571428572	1016871.3673469388	1206034.9574468085	205.35483870967744	14030.870967741936	10150.6	0.0780770729387755	0.3421506292346938	0.3972326604255319	0.0011068566451612	0.1098026763225806	0.2305049143333333	6
2020	50.0	233388.66666666663	1013426.0476190476	1195459.9929078014	189.3225806451613	13186.064516129034	12625.0	0.077849297047619	0.3413249277619047	0.3938054367375886	0.0010661896774193	0.1096529458387096	0.2871042846666666	6
2020	282.0	232562.97619047615	1009980.7278911564	1184885.0283687944	173.29032258064518	12341.258064516129	15099.4	0.0776215211564625	0.3404992262891156	0.3903782130496454	0.0010255227096774	0.1095032153548387	0.3437036549999999	6
2020	33.0	231737.2857142857	1006535.4081632652	1174310.063829787	157.25806451612902	11496.451612903227	17573.8	0.0773937452653061	0.3396735248163265	0.3869509893617021	0.0009848557419354	0.1093534848709677	0.4003030253333333	6
2020	1159.0	230911.59523809524	1003090.0884353742	1163735.0992907805	141.22580645161293	10651.645161290326	20048.2	0.0771659693741496	0.3388478233435374	0.3835237656737588	0.0009441887741935	0.1092037543870967	0.4569023956666666	6
2020	373.0	230085.9047619048	999644.768707483	1153160.134751773	125.19354838709684	9806.83870967742	22522.6	0.0769381934829932	0.3380221218707483	0.3800965419858155	0.0009035218064516	0.1090540239032258	0.513501766	6
2020	45.0	229260.2142857143	996199.4489795918	1142585.170212766	109.16129032258068	8962.032258064519	24997.0	0.0767104175918367	0.3371964203979591	0.3766693182978723	0.0008628548387096	0.1089042934193548	0.5701011363333334	6
2020	1364.0	228434.52380952385	992754.1292517008	1132010.2056737589	93.12903225806453	8117.225806451614	27471.4	0.0764826417006802	0.33637071892517	0.3732420946099291	0.0008221878709677	0.1087545629354838	0.6267005066666667	6
2020	14739.0	227608.8333333333	989308.8095238096	1121435.2411347518	77.09677419354841	7272.419354838712	29945.800000000003	0.0762548658095238	0.3355450174523809	0.3698148709219858	0.0007815209032258	0.1086048324516129	0.6832998769999999	6
2020	251.0	226783.14285714287	985863.4897959183	1110860.2765957448	61.06451612903231	6427.612903225807	32420.2	0.0760270899183673	0.3347193159795918	0.3663876472340425	0.0007408539354838	0.1084551019677419	0.7398992473333333	6
2020	304.0	225957.4523809524	982418.1700680272	1100285.3120567375	45.03225806451616	5582.806451612905	34894.6	0.0757993140272108	0.3338936145068027	0.3629604235460992	0.0007001869677419	0.1083053714838709	0.7964986176666666	6
2020	43804.0	225131.7619047619	978972.850340136	1089710.3475177304	29.0	4738.0	37369.0	0.0755715381360544	0.3330679130340136	0.359533199858156	0.00065952	0.108155641	0.853097988	6
2020	415.0	224306.07142857145	975527.5306122449	1079135.3829787234	482.5242718446602	4945.436893203883	36749.066666666666	0.0753437622448979	0.3322422115612244	0.3561059761702128	0.0067125756893203	0.1104896393883495	0.8392220147666667	6
2020	167.0	223480.38095238092	972082.2108843536	1068560.4184397163	936.0485436893204	5152.873786407767	36129.13333333333	0.0751159863537415	0.3314165100884353	0.3526787524822695	0.0127656313786407	0.112823637776699	0.8253460415333334	6
2020	569.0	222654.69047619047	968636.8911564626	1057985.4539007093	1389.5728155339805	5360.310679611651	35509.2	0.074888210462585	0.3305908086156462	0.3492515287943262	0.0188186870679611	0.1151576361650485	0.8114700683	6
2020	228.0	221829.0	965191.5714285714	1047410.489361702	1843.0970873786407	5567.747572815534	34889.26666666667	0.0746604345714285	0.3297651071428571	0.3458243051063829	0.0248717427572815	0.117491634553398	0.7975940950666667	6
2020	406.0	221003.30952380956	961746.2517006802	1036835.524822695	2296.6213592233007	5775.184466019417	34269.333333333336	0.0744326586802721	0.328939405670068	0.3423970814184397	0.0309247984466019	0.1198256329417475	0.7837181218333333	6
2020	65.0	220177.61904761905	958300.9319727892	1026260.560283688	2750.145631067961	5982.621359223301	33649.4	0.0742048827891156	0.3281137041972789	0.3389698577304964	0.0369778541359223	0.122159631330097	0.7698421486	6
2020	3035.0	219351.92857142855	954855.612244898	1015685.5957446808	3203.669902912621	6190.058252427185	33029.46666666667	0.0739771068979591	0.3272880027244897	0.3355426340425531	0.0430309098252427	0.1244936297184466	0.7559661753666667	6
2020	500.0	218526.2380952381	951410.2925170067	1005110.6312056738	3657.1941747572814	6397.495145631068	32409.533333333333	0.0737493310068027	0.3264623012517006	0.3321154103546099	0.0490839655145631	0.1268276281067961	0.7420902021333333	6
2020	58.0	217700.54761904763	947964.9727891156	994535.6666666666	4110.718446601942	6604.932038834952	31789.6	0.0735215551156462	0.3256365997789116	0.3286881866666666	0.0551370212038834	0.1291616264951456	0.7282142289	6
2020	288.0	216874.8571428572	944519.6530612244	983960.7021276596	4564.242718446601	6812.368932038835	31169.666666666668	0.0732937792244897	0.3248108983061224	0.3252609629787233	0.0611900768932038	0.1314956248834951	0.7143382556666666	6
2020	730.0	216049.1666666667	941074.3333333333	973385.7375886524	5017.766990291262	7019.805825242718	30549.733333333334	0.0730660033333333	0.3239851968333333	0.3218337392907801	0.0672431325825242	0.1338296232718446	0.7004622824333333	6
2020	14549.0	215223.47619047615	937629.013605442	962810.7730496454	5471.291262135922	7227.242718446601	29929.800000000003	0.0728382274421768	0.3231594953605442	0.3184065156028368	0.0732961882718446	0.1361636216601942	0.6865863092	6
2020	30.0	214397.7857142857	934183.693877551	952235.8085106384	5924.815533980583	7434.679611650486	29309.86666666667	0.0726104515510204	0.3223337938877551	0.3149792919148936	0.079349243961165	0.1384976200485436	0.6727103359666666	6
2020	117.0	213572.09523809524	930738.37414966	941660.8439716313	6378.339805825242	7642.116504854369	28689.93333333333	0.0723826756598639	0.321508092414966	0.3115520682269503	0.0854022996504854	0.1408316184368932	0.6588343627333334	6
2020	181.0	212746.4047619048	927293.0544217688	931085.879432624	6831.864077669903	7849.553398058253	28070.0	0.0721548997687074	0.3206823909421769	0.308124844539007	0.0914553553398058	0.1431656168252427	0.6449583895000001	6
2020	1784.0	211920.7142857143	923847.7346938776	920510.914893617	7285.388349514563	8056.990291262136	27450.066666666666	0.071927123877551	0.3198566894693878	0.3046976208510638	0.0975084110291262	0.1454996152135922	0.6310824162666667	6
2020	163.0	211095.02380952385	920402.4149659864	909935.95035461	7738.912621359223	8264.42718446602	26830.13333333333	0.0716993479863945	0.3190309879965986	0.3012703971631205	0.1035614667184466	0.1478336136019417	0.6172064430333334	6
2020	147.0	210269.3333333333	916957.0952380951	899360.9858156028	8192.436893203883	8471.864077669903	26210.2	0.071471572095238	0.3182052865238095	0.2978431734751773	0.1096145224077669	0.1501676119902912	0.6033304698	6
2020	81.0	209443.64285714287	913511.775510204	888786.0212765958	8645.961165048544	8679.300970873786	25590.26666666667	0.0712437962040816	0.3173795850510204	0.294415949787234	0.1156675780970873	0.1525016103786407	0.5894544965666667	6
2020	44.0	208617.9523809524	910066.4557823128	878211.0567375886	9099.485436893205	8886.73786407767	24970.333333333336	0.0710160203129251	0.3165538835782313	0.2909887260992907	0.1217206337864077	0.1548356087669903	0.5755785233333334	6
2020	249.0	207792.2619047619	906621.1360544218	867636.0921985816	9553.009708737864	9094.174757281557	24350.4	0.0707882444217687	0.3157281821054422	0.2875615024113475	0.1277736894757281	0.1571696071553398	0.5617025501	6
2020	39.0	206966.57142857145	903175.8163265308	857061.1276595744	10006.533980582524	9301.611650485436	23730.466666666667	0.0705604685306122	0.3149024806326531	0.2841342787234042	0.1338267451650485	0.1595036055436893	0.5478265768666667	6
2020	5514.0	206140.88095238092	899730.4965986394	846486.1631205673	10460.058252427183	9509.04854368932	23110.533333333333	0.0703326926394557	0.3140767791598639	0.280707055035461	0.1398798008543689	0.1618376039320388	0.5339506036333334	6
2020	183.0	205315.19047619047	896285.1768707483	835911.1985815603	10913.582524271844	9716.485436893205	22490.6	0.0701049167482993	0.3132510776870748	0.2772798313475177	0.1459328565436893	0.1641716023203883	0.5200746304	6
2020	661.0	204489.5	892839.8571428572	825336.2340425531	11367.106796116504	9923.922330097088	21870.666666666668	0.0698771408571428	0.3124253762142857	0.2738526076595744	0.1519859122330097	0.1665056007087378	0.5061986571666667	6
2020	525.0	203663.80952380956	889394.5374149659	814761.2695035461	11820.631067961163	10131.359223300971	21250.733333333337	0.0696493649659864	0.3115996747414966	0.2704253839716312	0.15803896792233	0.1688395990970873	0.4923226839333333	6
2020	206.0	202838.11904761905	885949.2176870748	804186.304964539	12274.155339805824	10338.796116504856	20630.800000000003	0.0694215890748299	0.3107739732687075	0.2669981602836879	0.1640920236116504	0.1711735974854369	0.4784467107	6
2020	850.0	202012.42857142855	882503.8979591837	793611.3404255318	12727.679611650485	10546.233009708738	20010.86666666667	0.0691938131836734	0.3099482717959184	0.2635709365957446	0.1701450793009708	0.1735075958737864	0.4645707374666667	6
2020	538.0	201186.7380952381	879058.5782312925	783036.3758865248	13181.203883495144	10753.66990291262	19390.93333333333	0.068966037292517	0.3091225703231292	0.2601437129078013	0.1761981349902912	0.1758415942621359	0.4506947642333334	6
2020	11740.0	200361.04761904763	875613.2585034014	772461.4113475177	13634.728155339806	10961.106796116506	18771.0	0.0687382614013605	0.3082968688503401	0.2567164892198581	0.1822511906796116	0.1781755926504854	0.436818791	6
2020	1520.0	199535.3571428572	872167.9387755102	761886.4468085106	14088.252427184463	11168.543689320388	18151.06666666667	0.068510485510204	0.307471167377551	0.2532892655319149	0.188304246368932	0.1805095910388349	0.4229428177666667	6
2020	173.0	198709.6666666667	868722.619047619	751311.4822695035	14541.776699029126	11375.980582524273	17531.133333333335	0.0682827096190476	0.3066454659047619	0.2498620418439716	0.1943573020582524	0.1828435894271844	0.4090668445333333	6
2020	34123.0	197883.97619047615	865277.2993197278	740736.5177304964	14995.300970873786	11583.417475728154	16911.2	0.0680549337278911	0.3058197644319728	0.2464348181560283	0.2004103577475728	0.1851775878155339	0.3951908713	6
2020	844.0	197058.2857142857	861831.9795918367	730161.5531914893	15448.825242718443	11790.85436893204	16291.26666666667	0.0678271578367347	0.3049940629591837	0.2430075944680851	0.2064634134368932	0.1875115862038835	0.3813148980666667	6
2020	1360.0	196232.59523809524	858386.6598639456	719586.5886524823	15902.349514563106	11998.291262135925	15671.333333333336	0.0675993819455782	0.3041683614863946	0.2395803707801418	0.2125164691262135	0.189845584592233	0.3674389248333333	6
2020	74.0	195406.9047619048	854941.3401360544	709011.6241134751	16355.873786407768	12205.728155339806	15051.4	0.0673716060544217	0.3033426600136054	0.2361531470921985	0.2185695248155339	0.1921795829805825	0.3535629516	6
2020	1218.0	194581.2142857143	851496.0204081633	698436.659574468	16809.398058252427	12413.16504854369	14431.466666666667	0.0671438301632653	0.3025169585408163	0.2327259234042553	0.2246225805048543	0.194513581368932	0.3396869783666667	6
2020	114.0	193755.52380952385	848050.7006802721	687861.695035461	17262.922330097088	12620.601941747573	13811.533333333336	0.0669160542721088	0.3016912570680272	0.229298699716312	0.2306756361941747	0.1968475797572815	0.3258110051333334	6
2020	251.0	192929.8333333333	844605.380952381	677286.7304964538	17716.44660194175	12828.038834951458	13191.600000000002	0.0666882783809523	0.3008655555952381	0.2258714760283687	0.2367286918834951	0.1991815781456311	0.3119350319	6
2020	49.0	192104.14285714287	841160.0612244897	666711.7659574468	18169.97087378641	13035.47572815534	12571.666666666668	0.0664605024897959	0.300039854122449	0.2224442523404255	0.2427817475728155	0.2015155765339805	0.2980590586666667	6
2020	109.0	191278.4523809524	837714.7414965986	656136.8014184397	18623.495145631063	13242.912621359224	11951.733333333335	0.0662327265986394	0.2992141526496599	0.2190170286524822	0.2488348032621359	0.2038495749223301	0.2841830854333333	6
2020	49.0	190452.7619047619	834269.4217687075	645561.8368794326	19077.019417475727	13450.349514563108	11331.800000000005	0.066004950707483	0.2983884511768707	0.215589804964539	0.2548878589514563	0.2061835733106796	0.2703071122	6
2020	3787.0	189627.07142857145	830824.1020408163	634986.8723404255	19530.543689320388	13657.786407766993	10711.866666666669	0.0657771748163265	0.2975627497040816	0.2121625812765957	0.2609409146407767	0.2085175716990291	0.2564311389666667	6
2020	1866.0	188801.38095238092	827378.7823129252	624411.9078014184	19984.06796116505	13865.223300970874	10091.933333333334	0.06554939892517	0.2967370482312925	0.2087353575886524	0.2669939703300971	0.2108515700873786	0.2425551657333333	6
2020	1007.0	187975.69047619047	823933.4625850341	613836.9432624113	20437.59223300971	14072.660194174758	9472.000000000004	0.0653216230340136	0.2959113467585034	0.2053081339007091	0.2730470260194175	0.2131855684757281	0.2286791925	6
2020	4786.0	187150.0	820488.1428571428	603261.9787234042	20891.11650485437	14280.09708737864	8852.06666666667	0.0650938471428571	0.2950856452857143	0.2018809102127659	0.2791000817087378	0.2155195668640777	0.2148032192666666	6
2020	191.0	186324.30952380956	817042.8231292517	592687.0141843971	21344.640776699027	14487.533980582524	8232.133333333335	0.0648660712517006	0.2942599438129252	0.1984536865248226	0.2851531373980582	0.2178535652524272	0.2009272460333333	6
2020	202.0	185498.61904761905	813597.5034013605	582112.04964539	21798.165048543688	14694.970873786408	7612.200000000004	0.0646382953605442	0.293434242340136	0.1950264628368794	0.2912061930873786	0.2201875636407767	0.1870512728	6
2020	17101.0	184672.92857142855	810152.1836734693	571537.085106383	22251.68932038835	14902.40776699029	6992.26666666667	0.0644105194693877	0.2926085408673469	0.1915992391489361	0.297259248776699	0.2225215620291262	0.1731752995666666	6
2020	396.0	183847.2380952381	806706.8639455782	560962.1205673758	22705.21359223301	15109.844660194174	6372.333333333336	0.0641827435782313	0.2917828393945578	0.1881720154609928	0.3033123044660194	0.2248555604174757	0.1592993263333333	6
2020	582.0	183021.54761904763	803261.5442176871	550387.1560283687	23158.73786407767	15317.28155339806	5752.4000000000015	0.0639549676870748	0.2909571379217687	0.1847447917730496	0.3093653601553398	0.2271895588058252	0.1454233530999999	6
2020	5592.0	182195.8571428572	799816.224489796	539812.1914893617	23612.26213592233	15524.718446601944	5132.466666666671	0.0637271917959183	0.2901314364489796	0.1813175680851063	0.3154184158446602	0.2295235571941747	0.1315473798666666	6
2020	537.0	181370.1666666667	796370.9047619047	529237.2269503545	24065.78640776699	15732.155339805826	4512.533333333333	0.0634994159047619	0.2893057349761905	0.1778903443971631	0.3214714715339806	0.2318575555825243	0.1176714066333333	6
2020	452.0	180544.4761904762	792925.5850340136	518662.2624113475	24519.310679611648	15939.59223300971	3892.600000000006	0.0632716400136054	0.2884800335034013	0.1744631207092198	0.327524527223301	0.2341915539708738	0.1037954334	6
2020	1468.0	179718.78571428574	789480.2653061224	508087.2978723404	24972.83495145631	16147.029126213592	3272.6666666666715	0.0630438641224489	0.2876543320306122	0.1710358970212765	0.3335775829126213	0.2365255523592233	0.0899194601666667	6
2020	34.0	178893.09523809524	786034.9455782312	497512.33333333326	25426.35922330097	16354.466019417476	2652.733333333337	0.0628160882312925	0.2868286305578231	0.1676086733333333	0.3396306386019417	0.2388595507475728	0.0760434869333334	6
2020	1031.0	178067.40476190476	782589.6258503401	486937.3687943262	25879.88349514563	16561.902912621357	2032.800000000003	0.062588312340136	0.286002929085034	0.16418144964539	0.3456836942912621	0.2411935491359223	0.0621675137	6
2020	163.0	177241.7142857143	779144.306122449	476362.4042553192	26333.40776699029	16769.339805825242	1412.8666666666686	0.0623605364489796	0.2851772276122449	0.1607542259574467	0.3517367499805825	0.2435275475242718	0.0482915404666667	6
2020	46.0	176416.02380952382	775698.9863945579	465787.439716312	26786.93203883495	16976.776699029127	792.9333333333343	0.0621327605578231	0.2843515261394558	0.1573270022695035	0.3577898056699029	0.2458615459126213	0.0344155672333333	6
2020	8417.0	175590.33333333334	772253.6666666666	455212.47517730494	27240.45631067961	17184.213592233013	173.0	0.0619049846666666	0.2835258246666666	0.1538997785815603	0.3638428613592233	0.2481955443009708	0.020539594	6
2020	1835.0	174764.64285714284	768808.3469387755	444637.51063829777	27693.98058252427	17391.650485436894	259.2758620689655	0.0616772087755102	0.2827001231938775	0.150472554893617	0.3698959170485437	0.2505295426893204	0.0278219573448275	6
2020	593.0	173938.95238095237	765363.0272108843	434062.5460992907	28147.50485436893	17599.087378640776	345.55172413793105	0.0614494328843537	0.2818744217210884	0.1470453312056737	0.3759489727378641	0.2528635410776699	0.0351043206896551	6
2020	1247.0	173113.2619047619	761917.7074829931	423487.58156028367	28601.02912621359	17806.52427184466	431.82758620689657	0.0612216569931972	0.2810487202482993	0.1436181075177304	0.3820020284271844	0.2551975394660194	0.0423866840344827	6
2020	370.0	172287.57142857142	758472.387755102	412912.6170212766	29054.55339805825	18013.961165048546	518.1034482758621	0.0609938811020408	0.2802230187755102	0.1401908838297872	0.3880550841165048	0.2575315378543689	0.0496690473793103	6
2020	1102.0	171461.88095238095	755027.0680272109	402337.6524822693	29508.077669902912	18221.398058252427	604.3793103448277	0.0607661052108843	0.2793973173027211	0.1367636601418439	0.3941081398058252	0.2598655362427184	0.0569514107241379	6
2020	1980.0	170636.19047619047	751581.7482993198	391762.6879432623	29961.601941747573	18428.83495145631	690.6551724137931	0.0605383293197278	0.2785716158299319	0.1333364364539007	0.4001611954951456	0.2621995346310679	0.0642337740689655	6
2020	186.0	169810.5	748136.4285714286	381187.7234042552	30415.126213592237	18636.271844660198	776.9310344827586	0.0603105534285714	0.2777459143571428	0.1299092127659574	0.406214251184466	0.2645335330194175	0.0715161374137931	6
2020	521.0	168984.80952380953	744691.1088435374	370612.7588652482	30868.65048543689	18843.70873786408	863.2068965517242	0.0600827775374149	0.2769202128843537	0.1264819890780141	0.4122673068737864	0.266867531407767	0.0787985007586206	6
2020	403.0	168159.11904761905	741245.7891156462	360037.7943262411	31322.17475728155	19051.145631067964	949.4827586206898	0.0598550016462585	0.2760945114115646	0.1230547653900709	0.4183203625631068	0.2692015297961165	0.0860808641034482	6
2020	97.0	167333.42857142858	737800.469387755	349462.8297872341	31775.69902912621	19258.58252427185	1035.7586206896551	0.059627225755102	0.2752688099387755	0.1196275417021276	0.4243734182524272	0.271535528184466	0.0933632274482758	6
2020	826.0	166507.7380952381	734355.1496598639	338887.8652482268	32229.223300970876	19466.019417475727	1122.0344827586207	0.0593994498639455	0.2744431084659864	0.1162003180141844	0.4304264739417475	0.2738695265728155	0.1006455907931034	6
2020	111.0	165682.04761904763	730909.8299319728	328312.90070921974	32682.747572815533	19673.45631067961	1208.3103448275865	0.0591716739727891	0.2736174069931972	0.1127730943262411	0.4364795296310679	0.276203524961165	0.107927954137931	6
2020	167.0	164856.35714285716	727464.5102040817	317737.9361702127	33136.271844660194	19880.893203883497	1294.586206896552	0.0589438980816326	0.2727917055204081	0.1093458706382978	0.4425325853203883	0.2785375233495145	0.1152103174827586	6
2020	139.0	164030.6666666667	724019.1904761905	307162.97163120564	33589.796116504855	20088.33009708738	1380.8620689655172	0.0587161221904761	0.271966004047619	0.1059186469503545	0.4485856410097087	0.2808715217378641	0.1224926808275862	6
2020	793.0	163204.9761904762	720573.8707482993	296588.0070921986	34043.320388349515	20295.76699029126	1467.1379310344828	0.0584883462993197	0.2711403025748299	0.1024914232624113	0.4546386966990291	0.2832055201262136	0.1297750441724138	6
2020	347.0	162379.28571428574	717128.5510204082	286013.04255319154	34496.844660194176	20503.203883495145	1553.4137931034484	0.0582605704081632	0.2703146011020408	0.099064199574468	0.4606917523883495	0.2855395185145631	0.1370574075172413	6
2020	99.0	161553.59523809524	713683.2312925169	275438.07801418426	34950.36893203884	20710.64077669903	1639.689655172414	0.0580327945170068	0.2694888996292517	0.0956369758865248	0.4667448080776699	0.2878735169029126	0.1443397708620689	6
2020	453.0	160727.90476190476	710237.9115646258	264863.1134751772	35403.8932038835	20918.07766990292	1725.9655172413795	0.0578050186258503	0.2686631981564625	0.0922097521985815	0.4727978637669903	0.2902075152912621	0.1516221342068965	6
2020	3177.0	159902.2142857143	706792.5918367347	254288.14893617012	35857.41747572815	21125.5145631068	1812.2413793103449	0.0575772427346938	0.2678374966836734	0.0887825285106382	0.4788509194563107	0.2925415136796117	0.1589044975517241	6
2020	4331.0	159076.52380952382	703347.2721088436	243713.1843971631	36310.94174757281	21332.95145631068	1898.5172413793105	0.0573494668435374	0.2670117952108843	0.085355304822695	0.484903975145631	0.2948755120679611	0.1661868608965517	6
2020	1231.0	158250.83333333334	699901.9523809524	233138.21985815605	36764.46601941747	21540.388349514564	1984.793103448276	0.0571216909523809	0.2661860937380952	0.0819280811347517	0.4909570308349514	0.2972095104563107	0.1734692242413793	6
2020	33.0	157425.14285714287	696456.6326530612	222563.2553191488	37217.99029126213	21747.825242718445	2071.0689655172414	0.0568939150612244	0.2653603922653061	0.0785008574468085	0.4970100865242718	0.2995435088446602	0.1807515875862069	6
2020	135.0	156599.45238095237	693011.3129251701	211988.2907801417	37671.51456310679	21955.26213592233	2157.344827586207	0.056666139170068	0.264534690792517	0.0750736337588652	0.5030631422135923	0.3018775072330097	0.1880339509310344	6
2020	32.0	155773.7619047619	689565.9931972788	201413.32624113467	38125.038834951454	22162.699029126212	2243.620689655173	0.0564383632789115	0.2637089893197279	0.0716464100709219	0.5091161979029126	0.3042115056213592	0.195316314275862	6
2020	100.0	154948.07142857142	686120.6734693877	190838.3617021276	38578.56310679612	22370.135922330097	2329.896551724138	0.0562105873877551	0.2628832878469387	0.0682191863829786	0.515169253592233	0.3065455040097087	0.2025986776206896	6
2020	1644.0	154122.38095238095	682675.3537414966	180263.39716312056	39032.087378640776	22577.572815533986	2416.172413793104	0.0559828114965986	0.2620575863741496	0.0647919626950354	0.5212223092815534	0.3088795023980583	0.2098810409655172	6
2020	376.0	153296.69047619047	679230.0340136054	169688.4326241135	39485.61165048544	22785.009708737864	2502.4482758620693	0.0557550356054421	0.2612318849013605	0.0613647390070921	0.5272753649708738	0.3112135007864077	0.2171634043103448	6
2020	2549.0	152471.0	675784.7142857143	159113.46808510623	39939.1359223301	22992.44660194175	2588.7241379310344	0.0555272597142857	0.2604061834285714	0.0579375153191489	0.5333284206601941	0.3135474991747573	0.2244457676551724	6
2020	11544.0	151645.30952380953	672339.3945578232	148538.50354609918	40392.66019417476	23199.88349514563	2675.0	0.0552994838231292	0.2595804819557823	0.0545102916312056	0.5393814763495146	0.3158814975631068	0.231728131	6
2020	258.0	150819.61904761905	668894.074829932	137963.53900709213	40846.18446601942	23407.320388349515	2584.928571428572	0.0550717079319727	0.2587547804829932	0.0510830679432623	0.545434532038835	0.3182154959514563	0.2165247975714285	6
2020	560.0	149993.92857142858	665448.7551020407	127388.57446808508	41299.70873786408	23614.7572815534	2494.8571428571427	0.0548439320408163	0.2579290790102041	0.0476558442553191	0.5514875877281553	0.3205494943398058	0.2013214641428571	6
2020	43.0	149168.2380952381	662003.4353741496	116813.60992907804	41753.23300970874	23822.19417475728	2404.785714285714	0.0546161561496598	0.2571033775374149	0.0442286205673758	0.5575406434174757	0.3228834927281553	0.1861181307142857	6
2020	273.0	148342.54761904763	658558.1156462585	106238.64539007074	42206.75728155339	24029.631067961167	2314.714285714286	0.0543883802585034	0.2562776760646258	0.0408013968794326	0.5635936991067961	0.3252174911165049	0.1709147972857143	6
2020	761.0	147516.85714285716	655112.7959183673	95663.68085106368	42660.28155339805	24237.06796116505	2224.6428571428573	0.0541606043673469	0.2554519745918368	0.0373741731914893	0.5696467547961165	0.3275514895048543	0.1557114638571428	6
2020	1485.0	146691.1666666667	651667.4761904762	85088.71631205664	43113.80582524272	24444.504854368934	2134.5714285714284	0.0539328284761904	0.2546262731190476	0.0339469495035461	0.5756998104854368	0.3298854878932039	0.1405081304285714	6
2020	8962.0	145865.4761904762	648222.1564625851	74513.75177304959	43567.330097087375	24651.94174757281	2044.5	0.053705052585034	0.2538005716462585	0.0305197258156028	0.5817528661747573	0.3322194862815534	0.125304797	6
2020	1166.0	145039.78571428574	644776.8367346938	63938.78723404254	44020.85436893204	24859.3786407767	1954.428571428572	0.0534772766938775	0.2529748701734694	0.0270925021276595	0.5878059218640777	0.3345534846699029	0.1101014635714285	6
2020	603.0	144214.09523809524	641331.5170068027	53363.82269503549	44474.3786407767	25066.81553398058	1864.357142857143	0.053249500802721	0.2521491687006802	0.0236652784397162	0.593858977553398	0.3368874830582524	0.0948981301428571	6
2020	1631.0	143388.40476190476	637886.1972789115	42788.85815602821	44927.90291262136	25274.252427184467	1774.2857142857142	0.0530217249115646	0.2513234672278912	0.020238054751773	0.5999120332427185	0.3392214814466019	0.0796947967142857	6
2020	137.0	142562.7142857143	634440.8775510204	32213.893617021156	45381.42718446602	25481.68932038835	1684.2142857142858	0.0527939490204081	0.2504977657551021	0.0168108310638297	0.6059650889320388	0.3415554798349515	0.0644914632857142	6
2020	30.0	141737.02380952382	630995.5578231292	21638.929078014105	45834.95145631068	25689.126213592237	1594.142857142857	0.0525661731292517	0.2496720642823129	0.0133836073758865	0.6120181446213592	0.3438894782233009	0.0492881298571428	6
2020	240.0	140911.33333333334	627550.2380952381	11063.964539007053	46288.47572815534	25896.56310679612	1504.071428571429	0.0523383972380952	0.2488463628095238	0.0099563836879432	0.6180712003106796	0.3462234766116505	0.0340847964285714	6
2020	74892.0	140085.64285714287	624104.918367347	489.0	46742.0	26104.0	1414.0	0.0521106213469387	0.2480206613367347	0.00652916	0.624124256	0.348557475	0.018881463	6
2020	326.0	139259.95238095237	620659.5986394557	551.3653846153846	46826.65384615384	29054.55769230769	2215.866666666667	0.0518828454557823	0.2471949598639455	0.0065409195384615	0.6140039346538462	0.3484611064423077	0.0463694609333333	6
2020	378.0	138434.2619047619	617214.2789115646	613.7307692307693	46911.307692307695	32005.115384615383	3017.7333333333336	0.0516550695646258	0.2463692583911564	0.006552679076923	0.6038836133076922	0.3483647378846154	0.0738574588666666	6
2020	476.0	137608.57142857142	613768.9591836734	676.0961538461538	46995.96153846154	34955.67307692308	3819.6	0.0514272936734693	0.2455435569183673	0.0065644386153846	0.5937632919615384	0.348268369326923	0.1013454568	6
2020	1383.0	136782.88095238095	610323.6394557822	738.4615384615385	47080.61538461538	37906.230769230766	4621.466666666667	0.0511995177823129	0.2447178554455782	0.0065761981538461	0.5836429706153846	0.3481720007692307	0.1288334547333333	6
2020	941.0	135957.19047619047	606878.3197278911	800.8269230769231	47165.269230769234	40856.78846153846	5423.333333333334	0.0509717418911564	0.2438921539727891	0.0065879576923076	0.5735226492692308	0.3480756322115385	0.1563214526666667	6
2020	10994.0	135131.5	603433.0	863.1923076923076	47249.92307692308	43807.34615384616	6225.2	0.050743966	0.2430664525	0.0065997172307692	0.5634023279230769	0.3479792636538462	0.1838094505999999	6
2020	820.0	134305.80952380953	599987.6802721089	925.5576923076924	47334.57692307692	46757.90384615384	7027.066666666667	0.0505161901088435	0.2422407510272108	0.0066114767692307	0.5532820065769231	0.3478828950961538	0.2112974485333333	6
2020	45.0	133480.11904761905	596542.3605442178	987.9230769230768	47419.230769230766	49708.46153846154	7828.933333333333	0.050288414217687	0.2414150495544217	0.0066232363076923	0.5431616852307692	0.3477865265384615	0.2387854464666666	6
2020	2713.0	132654.42857142858	593097.0408163265	1050.2884615384614	47503.88461538462	52659.019230769234	8630.8	0.0500606383265306	0.2405893480816326	0.0066349958461538	0.5330413638846154	0.3476901579807692	0.2662734444	6
2020	4167.0	131828.7380952381	589651.7210884353	1112.6538461538462	47588.53846153846	55609.57692307692	9432.666666666668	0.0498328624353741	0.2397636466088435	0.0066467553846153	0.5229210425384615	0.3475937894230769	0.2937614423333333	6
2020	208.0	131003.04761904763	586206.4013605441	1175.0192307692307	47673.19230769231	58560.13461538462	10234.533333333333	0.0496050865442176	0.2389379451360544	0.0066585149230769	0.5128007211923077	0.3474974208653846	0.3212494402666667	6
2020	35.0	130177.35714285714	582761.081632653	1237.3846153846152	47757.84615384616	61510.69230769231	11036.4	0.0493773106530612	0.2381122436632653	0.0066702744615384	0.5026803998461539	0.3474010523076923	0.3487374381999999	6
2020	592.0	129351.66666666669	579315.7619047619	1299.75	47842.5	64461.25	11838.266666666666	0.0491495347619047	0.2372865421904762	0.006682034	0.4925600785	0.34730468375	0.3762254361333333	6
2020	128.0	128525.9761904762	575870.4421768708	1362.1153846153843	47927.15384615384	67411.80769230769	12640.133333333331	0.0489217588707483	0.236460840717687	0.0066937935384615	0.4824397571538461	0.3472083151923077	0.4037134340666666	6
2020	31173.0	127700.28571428572	572425.1224489795	1424.480769230769	48011.807692307695	70362.36538461538	13442.0	0.0486939829795918	0.2356351392448979	0.006705553076923	0.4723194358076923	0.3471119466346154	0.431201432	6
2020	283.0	126874.59523809524	568979.8027210884	1486.8461538461538	48096.46153846154	73312.92307692308	6742.0	0.0484662070884353	0.2348094377721088	0.0067173126153846	0.4621991144615385	0.347015578076923	0.21978497	6
2020	4960.0	126048.90476190476	565534.4829931973	1549.2115384615383	48181.11538461538	76263.48076923078	42.0	0.0482384311972789	0.2339837362993197	0.0067290721538461	0.4520787931153846	0.3469192095192308	0.008368508	6
2020	300.0	125223.21428571428	562089.1632653062	1611.576923076923	48265.769230769234	79214.03846153847	331.1923076923077	0.0480106553061224	0.2331580348265306	0.0067408316923076	0.4419584717692307	0.3468228409615385	0.0323891173461538	6
2020	491.0	124397.52380952382	558643.8435374149	1673.9423076923076	48350.42307692308	82164.59615384616	620.3846153846154	0.0477828794149659	0.2323323333537415	0.0067525912307692	0.4318381504230769	0.3467264724038462	0.0564097266923076	6
2020	730.0	123571.83333333334	555198.5238095238	1736.3076923076924	48435.07692307692	85115.15384615384	909.5769230769232	0.0475551035238095	0.2315066318809523	0.0067643507692307	0.4217178290769231	0.3466301038461538	0.0804303360384615	6
2020	60.0	122746.14285714288	551753.2040816327	1798.673076923077	48519.730769230766	88065.71153846153	1198.7692307692307	0.047327327632653	0.2306809304081633	0.0067761103076923	0.4115975077307692	0.3465337352884615	0.1044509453846153	6
2020	56.0	121920.4523809524	548307.8843537414	1861.0384615384612	48604.38461538462	91016.26923076923	1487.9615384615383	0.0470995517414966	0.2298552289353741	0.0067878698461538	0.4014771863846154	0.3464373667307692	0.1284715547307692	6
2020	3075.0	121094.76190476192	544862.5646258503	1923.4038461538464	48689.03846153846	93966.82692307692	1777.1538461538462	0.0468717758503401	0.229029527462585	0.0067996293846153	0.3913568650384615	0.3463409981730769	0.152492164076923	6
2020	85.0	120269.07142857143	541417.2448979592	1985.7692307692307	48773.69230769231	96917.38461538462	2066.346153846154	0.0466439999591836	0.2282038259897959	0.0068113889230769	0.3812365436923077	0.3462446296153846	0.1765127734230769	6
2020	729.0	119443.38095238096	537971.925170068	2048.1346153846152	48858.34615384616	99867.94230769233	2355.538461538461	0.0464162240680272	0.2273781245170068	0.0068231484615384	0.3711162223461539	0.3461482610576923	0.2005333827692307	6
2020	1725.0	118617.69047619047	534526.6054421768	2110.5	48943.0	102818.5	2644.730769230769	0.0461884481768707	0.2265524230442177	0.006834908	0.360995901	0.3460518925	0.2245539921153846	6
2020	13311.0	117792.0	531081.2857142857	2172.8653846153848	49027.65384615384	105769.05769230767	2933.9230769230767	0.0459606722857142	0.2257267215714286	0.0068466675384615	0.3508755796538462	0.3459555239423077	0.2485746014615384	6
2020	4370.0	116966.30952380953	527635.9659863946	2235.230769230769	49112.307692307695	108719.6153846154	3223.1153846153843	0.0457328963945578	0.2249010200986394	0.006858427076923	0.3407552583076923	0.3458591553846154	0.2725952108076923	6
2020	428.0	116140.61904761904	524190.6462585034	2297.596153846154	49196.96153846154	111670.17307692308	3512.3076923076924	0.0455051205034013	0.2240753186258503	0.0068701866153846	0.3306349369615385	0.3457627868269231	0.2966158201538461	6
2020	642.0	115314.92857142858	520745.3265306122	2359.961538461538	49281.61538461538	114620.73076923077	3801.5	0.0452773446122449	0.2232496171530612	0.0068819461538461	0.3205146156153846	0.3456664182692308	0.3206364295	6
2020	117.0	114489.2380952381	517300.00680272107	2422.326923076923	49366.269230769234	117571.28846153848	4090.692307692308	0.0450495687210884	0.2224239156802721	0.0068937056923076	0.3103942942692308	0.3455700497115385	0.3446570388461538	6
2020	196.0	113663.54761904763	513854.68707482994	2484.692307692308	49450.92307692308	120521.84615384616	4379.884615384615	0.0448217928299319	0.221598214207483	0.0069054652307692	0.3002739729230769	0.3454736811538462	0.3686776481923077	6
2020	86.0	112837.85714285716	510409.3673469387	2547.0576923076924	49535.57692307692	123472.40384615384	4669.076923076923	0.0445940169387755	0.2207725127346939	0.0069172247692307	0.2901536515769231	0.3453773125961538	0.3926982575384615	6
2020	204.0	112012.16666666669	506964.0476190476	2609.4230769230767	49620.230769230766	126422.96153846156	4958.269230769231	0.044366241047619	0.2199468112619047	0.0069289843076923	0.2800333302307692	0.3452809440384615	0.4167188668846154	6
2020	1633.0	111186.4761904762	503518.7278911565	2671.788461538461	49704.88461538462	129373.51923076923	5247.461538461538	0.0441384651564625	0.2191211097891156	0.0069407438461538	0.2699130088846154	0.3451845754807692	0.4407394762307692	6
2020	359.0	110360.78571428572	500073.4081632653	2734.153846153846	49789.53846153846	132324.07692307694	5536.653846153846	0.0439106892653061	0.2182954083163265	0.0069525033846153	0.2597926875384616	0.3450882069230769	0.4647600855769231	6
2020	750.0	109535.09523809524	496628.0884353741	2796.5192307692305	49874.19230769231	135274.63461538462	5825.846153846153	0.0436829133741496	0.2174697068435374	0.0069642629230769	0.2496723661923077	0.3449918383653846	0.4887806949230769	6
2020	479.0	108709.40476190476	493182.76870748296	2858.8846153846152	49958.84615384616	138225.1923076923	6115.038461538461	0.0434551374829932	0.2166440053707483	0.0069760224615384	0.2395520448461539	0.3448954698076923	0.5128013042692308	6
2020	617.0	107883.71428571428	489737.44897959183	2921.25	50043.5	141175.75	6404.230769230769	0.0432273615918367	0.2158183038979592	0.006987782	0.2294317235	0.34479910125	0.5368219136153847	6
2020	310.0	107058.02380952382	486292.1292517007	2983.6153846153848	50128.15384615384	144126.3076923077	6693.423076923076	0.0429995857006802	0.21499260242517	0.0069995415384615	0.2193114021538462	0.3447027326923077	0.5608425229615385	6
2020	93.0	106232.33333333334	482846.8095238095	3045.980769230769	50212.807692307695	147076.86538461538	6982.615384615385	0.0427718098095238	0.2141669009523809	0.007011301076923	0.2091910808076923	0.3446063641346154	0.5848631323076923	6
2020	82.0	105406.64285714288	479401.4897959184	3108.346153846154	50297.46153846154	150027.42307692306	7271.807692307692	0.0425440339183673	0.2133411994795918	0.0070230606153846	0.1990707594615385	0.3445099955769231	0.6088837416538462	6
2020	11947.0	104580.9523809524	475956.1700680272	3170.7115384615386	50382.11538461538	152977.98076923075	7561.0	0.0423162580272108	0.2125154980068027	0.0070348201538461	0.1889504381153846	0.3444136270192308	0.632904351	6
2020	214.0	103755.26190476192	472510.850340136	3233.076923076923	50466.769230769234	155928.53846153847	36236.77777777778	0.0420884821360544	0.2116897965340136	0.0070465796923076	0.1788301167692308	0.3443172584615385	0.6190619257777777	6
2020	403.0	102929.57142857143	469065.53061224485	3295.442307692308	50551.42307692308	158879.09615384616	64912.55555555556	0.0418607062448979	0.2108640950612245	0.0070583392307692	0.1687097954230769	0.3442208899038462	0.6052195005555555	6
2020	1814.0	102103.88095238096	465620.2108843537	3357.8076923076924	50636.07692307692	161829.65384615384	93588.33333333331	0.0416329303537415	0.2100383935884353	0.0070700987692307	0.1585894740769231	0.3441245213461538	0.5913770753333333	6
2020	1327.0	101278.19047619047	462174.8911564626	3420.1730769230767	50720.730769230766	164780.21153846153	122264.11111111112	0.041405154462585	0.2092126921156462	0.0070818583076923	0.1484691527307692	0.3440281527884615	0.577534650111111	6
2020	4737.0	100452.5	458729.57142857136	3482.538461538461	50805.38461538462	167730.76923076925	150939.88888888888	0.0411773785714285	0.2083869906428571	0.0070936178461538	0.1383488313846154	0.3439317842307692	0.5636922248888889	6
2020	8654.0	99626.80952380953	455284.2517006802	3544.903846153846	50890.03846153846	170681.32692307694	179615.66666666666	0.0409496026802721	0.207561289170068	0.0071053773846153	0.1282285100384615	0.3438354156730769	0.5498497996666667	6
2020	273.0	98801.11904761904	451838.9319727891	3607.2692307692314	50974.69230769231	173631.88461538462	208291.44444444444	0.0407218267891156	0.2067355876972789	0.0071171369230769	0.1181081886923077	0.3437390471153846	0.5360073744444445	6
2020	59.0	97975.42857142858	448393.612244898	3669.6346153846152	51059.34615384616	176582.4423076923	236967.22222222225	0.0404940508979591	0.2059098862244898	0.0071288964615384	0.1079878673461538	0.3436426785576923	0.5221649492222222	6
2020	522588.0	97149.7380952381	444948.2925170068	3732.0	51144.0	179533.0	265643.0	0.0402662750068027	0.2050841847517007	0.007140656	0.097867546	0.34354631	0.508322524	6
2020	322.0	96324.04761904763	441502.9727891156	3689.149425287356	50591.11494252874	176894.3088235294	260994.9122807017	0.0400384991156462	0.2042584832789115	0.0070593289195402	0.0972670450344827	0.3385038761911765	0.5004002778596491	6
2020	397.0	95498.35714285716	438057.6530612245	3646.298850574713	50038.22988505747	174255.61764705885	256346.8245614035	0.0398107232244898	0.2034327818061224	0.0069780018390804	0.0966665440689655	0.333461442382353	0.4924780317192982	6
2020	223.0	94672.66666666669	434612.33333333326	3603.448275862069	49485.34482758621	171616.92647058822	251698.73684210525	0.0395829473333333	0.2026070803333333	0.0068966747586206	0.0960660431034482	0.3284190085735294	0.4845557855789473	6
2020	54.0	93846.9761904762	431167.0136054421	3560.597701149425	48932.45977011494	168978.23529411765	247050.64912280705	0.0393551714421768	0.2017813788605442	0.0068153476781609	0.095465542137931	0.3233765747647059	0.4766335394385965	6
2020	52.0	93021.28571428572	427721.693877551	3517.7471264367814	48379.57471264368	166339.54411764705	242402.5614035088	0.0391273955510204	0.2009556773877551	0.0067340205977011	0.0948650411724137	0.3183341409558823	0.4687112932982456	6
2020	775.0	92195.59523809524	424276.3741496599	3474.8965517241377	47826.68965517241	163700.85294117648	237754.47368421053	0.0388996196598639	0.200129975914966	0.0066526935172413	0.0942645402068965	0.3132917071470588	0.4607890471578947	6
2020	597.0	91369.90476190476	420831.05442176864	3432.0459770114944	47273.80459770115	161062.16176470587	233106.38596491228	0.0386718437687074	0.1993042744421768	0.0065713664367816	0.0936640392413793	0.3082492733382353	0.4528668010175438	6
2020	3370.0	90544.21428571428	417385.7346938775	3389.1954022988507	46720.91954022989	158423.4705882353	228458.29824561405	0.038444067877551	0.1984785729693877	0.0064900393563218	0.093063538275862	0.3032068395294118	0.444944554877193	6
2020	56.0	89718.52380952382	413940.4149659864	3346.344827586207	46168.03448275862	155784.7794117647	223810.2105263158	0.0382162919863945	0.1976528714965986	0.006408712275862	0.0924630373103448	0.2981644057205883	0.4370223087368421	6
2020	786.0	88892.83333333334	410495.0952380952	3303.4942528735637	45615.14942528735	153146.08823529413	219162.1228070176	0.0379885160952381	0.1968271700238095	0.0063273851954022	0.0918625363448275	0.2931219719117647	0.4291000625964912	6
2020	547.0	88067.14285714287	407049.775510204	3260.6436781609195	45062.26436781609	150507.39705882352	214514.0350877193	0.0377607402040816	0.1960014685510204	0.0062460581149425	0.0912620353793103	0.2880795381029412	0.4211778164561403	6
2020	194.0	87241.4523809524	403604.4557823129	3217.793103448276	44509.379310344826	147868.70588235295	209865.94736842107	0.0375329643129251	0.1951757670782313	0.0061647310344827	0.0906615344137931	0.2830371042941176	0.4132555703157894	6
2020	2291.0	86415.76190476192	400159.1360544218	3174.942528735632	43956.49425287356	145230.01470588235	205217.8596491228	0.0373051884217687	0.1943500656054421	0.0060834039540229	0.0900610334482758	0.2779946704852941	0.4053333241754386	6
2020	92.0	85590.07142857145	396713.8163265305	3132.0919540229884	43403.6091954023	142591.32352941175	200569.77192982452	0.0370774125306122	0.1935243641326531	0.0060020768735632	0.0894605324827586	0.2729522366764706	0.3974110780350877	6
2020	3673.0	84764.38095238095	393268.4965986394	3089.241379310345	42850.72413793104	139952.63235294115	195921.68421052632	0.0368496366394557	0.1926986626598639	0.0059207497931034	0.0888600315172413	0.2679098028676471	0.3894888318947368	6
2020	907.0	83938.69047619047	389823.1768707483	3046.3908045977014	42297.83908045977	137313.9411764706	191273.5964912281	0.0366218607482993	0.1918729611870748	0.0058394227126436	0.0882595305517241	0.2628673690588236	0.3815665857543859	6
2020	957.0	83113.0	386377.8571428572	3003.5402298850577	41744.9540229885	134675.25	186625.50877192983	0.0363940848571428	0.1910472597142857	0.0057580956321839	0.0876590295862069	0.25782493525	0.3736443396140351	6
2020	311.0	82287.30952380953	382932.5374149659	2960.689655172414	41192.06896551724	132036.5588235294	181977.4210526316	0.0361663089659863	0.1902215582414966	0.0056767685517241	0.0870585286206896	0.2527825014411765	0.3657220934736842	6
2020	5105.0	81461.61904761905	379487.2176870748	2917.8390804597702	40639.183908045976	129397.86764705884	177329.33333333334	0.0359385330748299	0.1893958567687075	0.0055954414712643	0.0864580276551724	0.2477400676323529	0.3577998473333333	6
2020	1860.0	80635.92857142858	376041.89795918367	2874.9885057471265	40086.29885057471	126759.17647058824	172681.2456140351	0.0357107571836734	0.1885701552959184	0.0055141143908045	0.0858575266896551	0.2426976338235294	0.3498776011929824	6
2020	168.0	79810.2380952381	372596.5782312924	2832.137931034483	39533.41379310345	124120.48529411764	168033.15789473685	0.035482981292517	0.1877444538231292	0.0054327873103448	0.0852570257241379	0.2376552000147059	0.3419553550526316	6
2020	180.0	78984.54761904763	369151.2585034013	2789.287356321839	38980.52873563218	121481.79411764703	163385.0701754386	0.0352552054013605	0.1869187523503401	0.005351460229885	0.0846565247586206	0.2326127662058823	0.3340331089122806	6
2020	60.0	78158.85714285716	365705.9387755102	2746.436781609196	38427.64367816092	118843.10294117648	158736.98245614037	0.035027429510204	0.186093050877551	0.0052701331494252	0.0840560237931034	0.2275703323970588	0.3261108627719298	6
2020	2492.0	77333.16666666669	362260.6190476191	2703.586206896552	37874.75862068965	116204.41176470587	154088.8947368421	0.0347996536190476	0.1852673494047619	0.0051888060689655	0.0834555228275862	0.2225278985882353	0.3181886166315789	6
2020	374.0	76507.47619047621	358815.2993197278	2660.735632183908	37321.87356321839	113565.72058823529	149440.80701754388	0.0345718777278911	0.1844416479319728	0.0051074789885057	0.0828550218620689	0.2174854647794117	0.310266370491228	6
2020	318.0	75681.78571428571	355369.9795918367	2617.885057471264	36768.988505747126	110927.0294117647	144792.71929824562	0.0343441018367347	0.1836159464591837	0.0050261519080459	0.0822545208965517	0.2124430309705882	0.3023441243508772	6
2020	1338.0	74856.09523809524	351924.6598639456	2575.0344827586205	36216.10344827586	108288.33823529413	140144.63157894736	0.0341163259455782	0.1827902449863945	0.0049448248275862	0.0816540199310344	0.2074005971617647	0.2944218782105263	6
2020	1638.0	74030.40476190476	348479.34013605444	2532.1839080459768	35663.2183908046	105649.64705882352	135496.54385964913	0.0338885500544217	0.1819645435136054	0.0048634977471264	0.0810535189655172	0.2023581633529411	0.2864996320701754	6
2020	38.0	73204.71428571429	345034.0204081632	2489.333333333333	35110.33333333333	103010.95588235294	130848.4561403509	0.0336607741632653	0.1811388420408163	0.0047821706666666	0.080453018	0.1973157295441176	0.2785773859298245	6
2020	32.0	72379.02380952382	341588.7006802721	2446.4827586206898	34557.44827586207	100372.26470588236	126200.36842105264	0.0334329982721088	0.1803131405680272	0.0047008435862068	0.0798525170344827	0.1922732957352941	0.2706551397894736	6
2020	308.0	71553.33333333334	338143.38095238095	2403.632183908046	34004.5632183908	97733.57352941176	121552.2807017544	0.0332052223809523	0.1794874390952381	0.0046195165057471	0.0792520160689655	0.1872308619264706	0.2627328936491228	6
2020	146.0	70727.64285714287	334698.0612244897	2360.7816091954023	33451.67816091954	95094.88235294116	116904.19298245617	0.0329774464897959	0.178661737622449	0.0045381894252873	0.0786515151034482	0.182188428117647	0.2548106475087719	6
2020	1053.0	69901.9523809524	331252.7414965986	2317.9310344827586	32898.793103448275	92456.1911764706	112256.1052631579	0.0327496705986394	0.1778360361496598	0.0044568623448275	0.078051014137931	0.1771459943088235	0.246888401368421	6
2020	293.0	69076.26190476192	327807.42176870746	2275.080459770115	32345.90804597701	89817.5	107608.01754385966	0.032521894707483	0.1770103346768707	0.0043755352643678	0.0774505131724137	0.1721035605	0.2389661552280702	6
2020	41.0	68250.57142857145	324362.10204081633	2232.229885057472	31793.022988505745	87178.80882352941	102959.9298245614	0.0322941188163265	0.1761846332040816	0.004294208183908	0.0768500122068965	0.1670611266911764	0.2310439090877192	6
2020	34.0	67424.88095238098	320916.7823129251	2189.379310344828	31240.13793103448	84540.11764705883	98311.84210526316	0.03206634292517	0.1753589317312925	0.0042128811034482	0.0762495112413793	0.1620186928823529	0.2231216629473684	6
2020	36.0	66599.19047619047	317471.462585034	2146.528735632184	30687.25287356321	81901.42647058824	93663.75438596492	0.0318385670340136	0.1745332302585034	0.0041315540229885	0.075649010275862	0.1569762590735294	0.2151994168070175	6
2020	50.0	65773.5	314026.14285714284	2103.6781609195405	30134.36781609195	79262.73529411765	89015.66666666669	0.0316107911428571	0.1737075287857143	0.0040502269425287	0.0750485093103448	0.1519338252647059	0.2072771706666666	6
2020	599.0	64947.80952380953	310580.8231292517	2060.8275862068967	29581.48275862069	76624.04411764706	84367.57894736843	0.0313830152517006	0.1728818273129251	0.0039688998620689	0.0744480083448276	0.1468913914558823	0.1993549245263157	6
2020	11178.0	64122.11904761905	307135.5034013605	2017.977011494253	29028.597701149425	73985.35294117648	79719.4912280702	0.0311552393605442	0.172056125840136	0.0038875727816091	0.0738475073793103	0.1418489576470588	0.1914326783859649	6
2020	169.0	63296.42857142858	303690.1836734693	1975.1264367816093	28475.71264367816	71346.66176470587	75071.40350877194	0.0309274634693877	0.1712304243673469	0.0038062457011494	0.0732470064137931	0.1368065238382353	0.183510432245614	6
2020	36.0	62470.738095238106	300244.8639455782	1932.2758620689656	27922.82758620689	68707.97058823529	70423.31578947371	0.0306996875782313	0.1704047228945578	0.0037249186206896	0.0726465054482758	0.1317640900294117	0.1755881861052631	6
2020	608.0	61645.04761904763	296799.544217687	1889.4252873563216	27369.94252873563	66069.2794117647	65775.22807017545	0.0304719116870748	0.1695790214217687	0.0036435915402298	0.0720460044827586	0.1267216562205882	0.1676659399649122	6
2020	401.0	60819.35714285716	293354.22448979586	1846.574712643678	26817.057471264365	63430.58823529411	61127.14035087722	0.0302441357959183	0.1687533199489796	0.0035622644597701	0.0714455035172413	0.1216792224117647	0.1597436938245613	6
2020	35.0	59993.666666666686	289908.90476190473	1803.7241379310344	26264.1724137931	60791.89705882352	56479.05263157896	0.0300163599047619	0.1679276184761905	0.0034809373793103	0.0708450025517241	0.1166367886029411	0.1518214476842105	6
2020	90.0	59167.97619047621	286463.5850340136	1760.873563218391	25711.28735632184	58153.20588235294	51830.96491228073	0.0297885840136054	0.1671019170034013	0.0033996102988505	0.0702445015862069	0.1115943547941176	0.1438992015438596	6
2020	846.0	58342.28571428574	283018.2653061224	1718.0229885057472	25158.40229885057	55514.51470588235	47182.87719298247	0.0295608081224489	0.1662762155306122	0.0033182832183908	0.0696440006206896	0.1065519209852941	0.1359769554035087	6
2020	122.0	57516.59523809524	279572.94557823124	1675.1724137931033	24605.517241379308	52875.82352941176	42534.78947368421	0.0293330322312925	0.1654505140578231	0.003236956137931	0.0690434996551724	0.1015094871764706	0.1280547092631578	6
2020	222.0	56690.90476190476	276127.6258503401	1632.32183908046	24052.632183908045	50237.132352941175	37886.701754385984	0.029105256340136	0.164624812585034	0.0031556290574712	0.0684429986896551	0.096467053367647	0.120132463122807	6
2020	13367.0	55865.21428571429	272682.306122449	1589.4712643678165	23499.747126436778	47598.44117647057	33238.614035087725	0.0288774804489796	0.1637991111122449	0.0030743019770114	0.0678424977241379	0.0914246195588235	0.1122102169824561	6
2020	211.0	55039.52380952382	269236.9863945577	1546.6206896551726	22946.862068965514	44959.75	28590.52631578949	0.0286497045578231	0.1629734096394558	0.0029929748965517	0.0672419967586206	0.08638218575	0.1042879708421052	6
2020	489.0	54213.83333333334	265791.6666666666	1503.7701149425288	22393.97701149425	42321.0588235294	23942.43859649124	0.0284219286666666	0.1621477081666666	0.0029116478160919	0.0666414957931034	0.0813397519411764	0.0963657247017543	6
2020	67.0	53388.14285714287	262346.3469387755	1460.9195402298851	21841.091954022984	39682.367647058825	19294.350877193006	0.0281941527755102	0.1613220066938775	0.0028303207356321	0.0660409948275862	0.0762973181323529	0.0884434785614035	6
2020	51.0	52562.4523809524	258901.02721088423	1418.0689655172414	21288.20689655172	37043.67647058822	14646.263157894748	0.0279663768843537	0.1604963052210884	0.0027489936551724	0.0654404938620689	0.0712548843235294	0.0805212324210525	6
2020	1719.0	51736.76190476192	255455.70748299317	1375.2183908045977	20735.321839080458	34404.98529411765	9998.175438596518	0.0277386009931972	0.1596706037482993	0.0026676665747126	0.0648399928965517	0.0662124505147058	0.0725989862807017	6
2020	693.0	50911.07142857145	252010.387755102	1332.367816091954	20182.43678160919	31766.29411764705	5350.087719298259	0.0275108251020408	0.1588449022755102	0.0025863394942528	0.0642394919310344	0.0611700167058823	0.0646767401403508	6
2020	12376.0	50085.380952380976	248565.0680272109	1289.5172413793102	19629.551724137928	29127.60294117648	702.0	0.0272830492108843	0.1580192008027211	0.0025050124137931	0.0636389909655172	0.0561275828970588	0.056754494	6
2020	17488.0	49259.69047619047	245119.74829931965	1246.6666666666663	19076.666666666664	26488.911764705877	13147.363636363636	0.0270552733197278	0.1571934993299319	0.0024236853333333	0.06303849	0.0510851490882353	0.1327291361818182	6
2020	356.0	48434.0	241674.4285714285	1203.8160919540232	18523.7816091954	23850.2205882353	25592.727272727272	0.0268274974285714	0.1563677978571429	0.0023423582528735	0.0624379890344827	0.0460427152794117	0.2087037783636363	6
2020	85.0	47608.30952380953	238229.1088435374	1160.9655172413795	17970.896551724138	21211.5294117647	38038.09090909091	0.0265997215374149	0.1555420963843537	0.0022610311724137	0.0618374880689655	0.0410002814705882	0.2846784205454545	6
2020	361.0	46782.61904761905	234783.78911564627	1118.1149425287358	17418.011494252867	18572.838235294126	50483.454545454544	0.0263719456462585	0.1547163949115646	0.002179704091954	0.0612369871034482	0.0359578476617646	0.3606530627272727	6
2020	2436.0	45956.92857142858	231338.46938775503	1075.264367816092	16865.126436781604	15934.147058823524	62928.81818181818	0.026144169755102	0.1538906934387755	0.0020983770114942	0.060636486137931	0.0309154138529411	0.4366277049090908	6
2020	657.0	45131.238095238106	227893.1496598639	1032.4137931034484	16312.24137931034	13295.455882352951	75374.18181818182	0.0259163938639455	0.1530649919659864	0.0020170499310344	0.0600359851724137	0.0258729800441176	0.5126023470909091	6
2020	1473.0	44305.54761904763	224447.8299319728	989.5632183908046	15759.356321839075	10656.76470588235	87819.54545454546	0.0256886179727891	0.1522392904931973	0.0019357228505747	0.0594354842068965	0.0208305462352941	0.5885769892727273	6
2020	137.0	43479.85714285716	221002.51020408157	946.7126436781608	15206.471264367814	8018.073529411748	100264.90909090907	0.0254608420816326	0.1514135890204082	0.0018543957701149	0.0588349832413793	0.0157881124264706	0.6645516314545454	6
2020	275.0	42654.166666666686	217557.1904761904	903.8620689655172	14653.58620689655	5379.382352941175	112710.27272727272	0.0252330661904761	0.150587887547619	0.0017730686896551	0.058234482275862	0.010745678617647	0.7405262736363636	6
2020	40.0	41828.47619047621	214111.8707482993	861.0114942528735	14100.701149425287	2740.691176470573	125155.63636363635	0.0250052902993197	0.1497621860748299	0.0016917416091954	0.0576339813103448	0.0057032448088235	0.8165009158181817	6
2020	154179.0	41002.78571428574	210666.55102040817	818.1609195402298	13547.816091954017	102.0	137601.0	0.0247775144081632	0.1489364846020408	0.0016104145287356	0.0570334803448275	0.000660811	0.892475558	6
2020	201.0	40177.09523809524	207221.23129251687	775.310344827586	12994.931034482754	1827.421052631579	131951.26315789475	0.0245497385170068	0.1481107831292517	0.0015290874482758	0.0564329793793103	0.0265714851052631	0.8693742504736842	6
2020	1285.0	39351.40476190476	203775.9115646258	732.4597701149428	12442.04597701149	3552.842105263158	126301.52631578948	0.0243219626258503	0.1472850816564626	0.001447760367816	0.0558324784137931	0.0524821592105263	0.8462729429473684	6
2020	710.0	38525.71428571429	200330.59183673467	689.6091954022991	11889.160919540229	5278.263157894737	120651.7894736842	0.0240941867346938	0.1464593801836735	0.0013664332873563	0.0552319774482758	0.0783928333157894	0.8231716354210526	6
2020	194.0	37700.02380952382	196885.27210884355	646.7586206896553	11336.275862068964	7003.684210526316	115002.05263157896	0.0238664108435374	0.1456336787108843	0.0012851062068965	0.0546314764827586	0.1043035074210526	0.8000703278947369	6
2020	83.0	36874.33333333334	193439.9523809523	603.9080459770116	10783.3908045977	8729.105263157895	109352.31578947368	0.0236386349523809	0.1448079772380952	0.0012037791264367	0.0540309755172413	0.1302141815263158	0.7769690203684211	6
2020	454.0	36048.64285714287	189994.6326530612	561.0574712643679	10230.50574712643	10454.526315789471	103702.57894736844	0.0234108590612244	0.1439822757653061	0.001122452045977	0.0534304745517241	0.156124855631579	0.7538677128421052	6
2020	79.0	35222.9523809524	186549.3129251701	518.2068965517242	9677.620689655168	12179.947368421052	98052.84210526316	0.023183083170068	0.143156574292517	0.0010411249655172	0.0528299735862069	0.1820355297368421	0.7307664053157894	6
2020	939.0	34397.26190476192	183103.9931972788	475.35632183908046	9124.735632183903	13905.368421052632	92403.1052631579	0.0229553072789115	0.1423308728197279	0.0009597978850574	0.0522294726206896	0.2079462038421053	0.7076650977894736	6
2020	2198.0	33571.57142857145	179658.6734693877	432.5057471264368	8571.85057471264	15630.78947368421	86753.36842105263	0.0227275313877551	0.1415051713469388	0.0008784708045977	0.0516289716551724	0.2338568779473684	0.6845637902631578	6
2020	113.0	32745.880952380976	176213.35374149657	389.655172413793	8018.965517241377	17356.21052631579	81103.63157894736	0.0224997554965986	0.1406794698741496	0.0007971437241379	0.0510284706896551	0.2597675520526316	0.661462482736842	6
2020	827.0	31920.190476190477	172768.03401360544	346.8045977011493	7466.0804597701135	19081.63157894737	75453.8947368421	0.0222719796054421	0.1398537684013605	0.0007158166436781	0.0504279697241379	0.2856782261578947	0.6383611752105263	6
2020	152.0	31094.5	169322.7142857142	303.95402298850604	6913.19540229885	20807.052631578947	69804.15789473684	0.0220442037142857	0.1390280669285714	0.0006344895632183	0.0498274687586206	0.3115889002631579	0.6152598676842105	6
2020	2945.0	30268.809523809527	165877.39455782308	261.1034482758623	6360.31034482758	22532.473684210527	64154.42105263157	0.0218164278231292	0.1382023654557823	0.0005531624827586	0.0492269677931034	0.3374995743684211	0.5921585601578947	6
2020	1922.0	29443.119047619053	162432.07482993195	218.2528735632186	5807.425287356316	24257.894736842107	58504.68421052632	0.0215886519319727	0.1373766639829932	0.0004718354022988	0.0486264668275862	0.3634102484736842	0.5690572526315789	6
2020	75.0	28617.42857142858	158986.75510204083	175.40229885057488	5254.540229885053	25983.315789473683	52854.94736842105	0.0213608760408163	0.1365509625102041	0.000390508321839	0.0480259658620689	0.3893209225789474	0.5459559451052631	6
2020	287.0	27791.738095238103	155541.4353741496	132.55172413793116	4701.65517241379	27708.736842105263	47205.21052631579	0.0211331001496598	0.1357252610374149	0.0003091812413793	0.0474254648965517	0.4152315966842105	0.5228546375789473	6
2020	1252.0	26966.047619047637	152096.11564625846	89.70114942528744	4148.770114942527	29434.157894736843	41555.47368421052	0.0209053242585034	0.1348995595646258	0.0002278541609195	0.0468249639310344	0.4411422707894737	0.4997533300526315	6
2020	352.0	26140.35714285716	148650.79591836734	46.85057471264372	3595.8850574712637	31159.57894736842	35905.73684210525	0.0206775483673469	0.1340738580918367	0.0001465270804597	0.0462244629655172	0.4670529448947368	0.4766520225263158	6
2020	66708.0	25314.66666666669	145205.4761904761	4.0	3043.0	32885.0	30256.0	0.0204497724761904	0.1332481566190476	6.52e-05	0.045623962	0.492963619	0.453550715	6
2020	19946.0	24488.976190476213	141760.15646258497	189.0	2192.0	12898.0	4642.0	0.020221996585034	0.1324224551462585	0.009463481	0.10988089	0.646669545	0.232721301	6
2020	5365.0	23663.28571428574	138314.83673469385	37444.84615384616	16904.923076923078	921.0	4241.0	0.0199942206938775	0.1315967536734694	0.0555058481538461	0.1201032524615384	0.171671795	0.790460956	6
2020	6826.0	22837.59523809524	134869.51700680272	74700.69230769231	31617.846153846152	41.0	5044.0	0.019766444802721	0.1307710522006803	0.1015482153076922	0.1303256149230769	0.006055068	0.738970659	6
2020	514.0	22011.904761904763	131424.19727891148	111956.53846153848	46330.76923076923	596.5454545454545	4764.545454545455	0.0195386689115646	0.1299453507278911	0.1475905824615384	0.1405479773846153	0.0062064675454545	0.6720162275454545	6
2020	2454.0	21186.21428571429	127978.87755102036	149212.38461538462	61043.69230769231	1152.090909090909	4485.090909090909	0.0193108930204081	0.129119649255102	0.1936329496153845	0.1507703398461538	0.006357867090909	0.6050617960909092	6
2020	88.0	20360.523809523816	124533.55782312925	186468.2307692308	75756.61538461538	1707.6363636363635	4205.636363636364	0.0190831171292517	0.1282939477823129	0.2396753167692307	0.1609927023076923	0.0065092666363636	0.5381073646363637	6
2020	3136.0	19534.833333333343	121088.2380952381	223724.0769230769	90469.53846153844	2263.181818181818	3926.181818181818	0.0188553412380952	0.1274682463095238	0.2857176839230769	0.1712150647692307	0.0066606661818181	0.4711529331818182	6
2020	38.0	18709.14285714287	117642.91836734688	260979.9230769231	105182.46153846152	2818.7272727272725	3646.727272727273	0.0186275653469387	0.1266425448367347	0.331760051076923	0.1814374272307692	0.0068120657272727	0.4041985017272728	6
2020	691.0	17883.452380952396	114197.59863945574	298235.76923076925	119895.3846153846	3374.272727272727	3367.2727272727275	0.0183997894557823	0.1258168433639456	0.3778024182307691	0.1916597896923076	0.0069634652727272	0.3372440702727273	6
2020	185.0	17057.761904761923	110752.27891156462	335491.6153846154	134608.3076923077	3929.8181818181815	3087.818181818182	0.0181720135646258	0.1249911418911564	0.4238447853846153	0.2018821521538461	0.0071148648181818	0.2702896388181818	6
2020	691.0	16232.07142857145	107306.95918367336	372747.4615384616	149321.23076923075	4485.363636363636	2808.3636363636365	0.0179442376734693	0.1241654404183673	0.4698871525384614	0.2121045146153846	0.0072662643636363	0.2033352073636364	6
2020	134.0	15406.380952380976	103861.63945578224	410003.30769230775	164034.15384615384	5040.90909090909	2528.909090909091	0.0177164617823129	0.1233397389455782	0.5159295196923076	0.222326877076923	0.0074176639090909	0.1363807759090909	6
2020	4672.0	14580.690476190504	100416.31972789112	447259.1538461539	178747.0769230769	5596.454545454545	2249.454545454545	0.0174886858911564	0.1225140374727891	0.5619718868461538	0.2325492395384615	0.0075690634545454	0.0694263444545455	6
2020	796881.0	13755.0	96971.0	484515.0	193460.0	6152.0	1970.0	0.01726091	0.121688336	0.608014254	0.242771602	0.007720463	0.002471913	6
2020	62870.0	13732.987951807228	96331.46987951807	13575.0	42527.0	6176.0	549.0	0.0172421443855421	0.1209183830120481	0.21592253	0.676423165	0.098234148	0.008732011	6
2020	94.0	13710.97590361446	95691.93975903616	16027.170731707316	44267.64634146341	7784.9390243902435	539.4	0.0172233787710843	0.1201484300240963	0.21673559	0.671148451	0.0992535148658536	0.00882893108	6
2020	268.0	13688.963855421687	95052.40963855422	18479.341463414632	46008.29268292683	9393.878048780489	529.8	0.0172046131566265	0.1193784770361445	0.21754865	0.665873737	0.1002728817317073	0.00892585116	6
2020	840.0	13666.951807228916	94412.8795180723	20931.51219512195	47748.939024390245	11002.817073170732	520.2	0.0171858475421686	0.1186085240481927	0.21836171	0.660599023	0.1012922485975609	0.00902277124	6
2020	135.0	13644.939759036144	93773.34939759035	23383.682926829268	49489.58536585366	12611.756097560976	510.6	0.0171670819277108	0.1178385710602409	0.21917477	0.655324309	0.1023116154634146	0.00911969132	6
2020	337.0	13622.927710843374	93133.81927710844	25835.853658536584	51230.23170731707	14220.69512195122	501.0	0.017148316313253	0.1170686180722891	0.21998783	0.650049595	0.1033309823292682	0.0092166114	6
2020	820.0	13600.915662650605	92494.2891566265	28288.024390243903	52970.87804878049	15829.634146341465	491.4	0.0171295506987951	0.1162986650843373	0.22080089	0.644774881	0.1043503491951219	0.00931353148	6
2020	500.0	13578.903614457831	91854.75903614458	30740.19512195122	54711.5243902439	17438.57317073171	481.8	0.0171107850843373	0.1155287120963855	0.22161395	0.639500167	0.1053697160609756	0.00941045156	6
2020	470.0	13556.89156626506	91215.22891566264	33192.365853658535	56452.17073170732	19047.51219512195	472.2	0.0170920194698795	0.1147587591084337	0.22242701	0.634225453	0.1063890829268292	0.00950737164	6
2020	74.0	13534.87951807229	90575.69879518072	35644.53658536585	58192.817073170736	20656.451219512197	462.6	0.0170732538554216	0.1139888061204819	0.22324007	0.628950739	0.1074084497926829	0.00960429172	6
2020	168.0	13512.867469879518	89936.1686746988	38096.70731707317	59933.46341463415	22265.39024390244	453.0	0.0170544882409638	0.1132188531325301	0.22405313	0.623676025	0.1084278166585365	0.0097012118	6
2020	53.0	13490.855421686749	89296.63855421687	40548.87804878049	61674.10975609756	23874.329268292684	443.4	0.017035722626506	0.1124489001445783	0.22486619	0.618401311	0.1094471835243902	0.00979813188	6
2020	42.0	13468.843373493975	88657.10843373495	43001.04878048781	63414.75609756098	25483.26829268293	433.8	0.0170169570120481	0.1116789471566265	0.22567925	0.6131265969999999	0.1104665503902438	0.00989505196	6
2020	161.0	13446.831325301206	88017.578313253	45453.21951219512	65155.40243902439	27092.20731707317	424.2	0.0169981913975903	0.1109089941686747	0.22649231	0.607851883	0.1114859172560975	0.00999197204	6
2020	75.0	13424.819277108434	87378.04819277108	47905.39024390244	66896.0487804878	28701.146341463416	414.6	0.0169794257831325	0.1101390411807228	0.22730537	0.602577169	0.1125052841219512	0.01008889212	6
2020	1075.0	13402.807228915664	86738.51807228915	50357.56097560976	68636.69512195123	30310.085365853654	405.0	0.0169606601686746	0.109369088192771	0.22811843	0.597302455	0.1135246509878048	0.0101858122	6
2020	1012.0	13380.795180722893	86098.98795180723	52809.73170731707	70377.34146341463	31919.024390243903	395.4	0.0169418945542168	0.1085991352048192	0.22893149	0.592027741	0.1145440178536585	0.01028273228	6
2020	343.0	13358.78313253012	85459.4578313253	55261.90243902439	72117.98780487805	33527.96341463415	385.8	0.016923128939759	0.1078291822168674	0.22974455	0.586753027	0.1155633847195121	0.01037965236	6
2020	486.0	13336.77108433735	84819.92771084337	57714.0731707317	73858.63414634147	35136.90243902439	376.2000000000001	0.0169043633253012	0.1070592292289156	0.23055761	0.581478313	0.1165827515853658	0.01047657244	6
2020	349.0	13314.759036144578	84180.39759036145	60166.24390243902	75599.28048780488	36745.84146341463	366.6	0.0168855977108433	0.1062892762409638	0.23137067	0.576203599	0.1176021184512195	0.01057349252	6
2020	1563.0	13292.746987951808	83540.86746987952	62618.414634146335	77339.9268292683	38354.78048780488	357.0	0.0168668320963855	0.105519323253012	0.23218373	0.570928885	0.1186214853170731	0.0106704126	6
2020	596.0	13270.734939759035	82901.3373493976	65070.58536585366	79080.57317073172	39963.71951219512	347.4	0.0168480664819277	0.1047493702650602	0.23299679	0.565654171	0.1196408521829268	0.01076733268	6
2020	269.0	13248.722891566264	82261.80722891566	67522.75609756098	80821.21951219512	41572.65853658537	337.8	0.0168293008674698	0.1039794172771084	0.23380985	0.560379457	0.1206602190487804	0.01086425276	6
2020	225.0	13226.710843373494	81622.27710843373	69974.92682926828	82561.86585365853	43181.59756097561	328.20000000000005	0.016810535253012	0.1032094642891566	0.23462291	0.555104743	0.1216795859146341	0.01096117284	6
2020	66.0	13204.698795180722	80982.7469879518	72427.09756097561	84302.51219512196	44790.53658536586	318.6	0.0167917696385542	0.1024395113012048	0.23543597	0.549830029	0.1226989527804878	0.01105809292	6
2020	422.0	13182.686746987953	80343.21686746988	74879.26829268291	86043.15853658537	46399.4756097561	309.0	0.0167730040240963	0.101669558313253	0.23624903	0.544555315	0.1237183196463414	0.011155013	6
2020	3207.0	13160.67469879518	79703.68674698795	77331.43902439025	87783.80487804877	48008.41463414634	299.4	0.0167542384096385	0.1008996053253012	0.23706209	0.539280601	0.1247376865121951	0.01125193308	6
2020	2571.0	13138.66265060241	79064.15662650602	79783.60975609756	89524.45121951221	49617.35365853659	289.8	0.0167354727951807	0.1001296523373494	0.23787515	0.534005887	0.1257570533780487	0.01134885316	6
2020	1348.0	13116.650602409638	78424.6265060241	82235.78048780488	91265.0975609756	51226.29268292683	280.2	0.0167167071807228	0.0993596993493975	0.23868821	0.5287311729999999	0.1267764202439024	0.01144577324	6
2020	784.0	13094.638554216868	77785.09638554217	84687.9512195122	93005.74390243902	52835.23170731708	270.6	0.016697941566265	0.0985897463614457	0.23950127	0.5234564589999999	0.1277957871097561	0.01154269332	6
2020	10870.0	13072.626506024097	77145.56626506025	87140.12195121951	94746.39024390244	54444.17073170732	261.0	0.0166791759518072	0.0978197933734939	0.24031433	0.518181745	0.1288151539756097	0.0116396134	6
2020	32685.0	13050.614457831323	76506.0361445783	89592.29268292683	96487.03658536586	56053.10975609756	251.40000000000003	0.0166604103373494	0.0970498403855421	0.24112739	0.512907031	0.1298345208414634	0.01173653348	6
2020	433.0	13028.602409638554	75866.5060240964	92044.46341463414	98227.68292682926	57662.04878048781	241.8	0.0166416447228915	0.0962798873975903	0.24194045	0.507632317	0.130853887707317	0.01183345356	6
2020	429.0	13006.590361445784	75226.97590361445	94496.63414634146	99968.32926829268	59270.98780487805	232.2	0.0166228791084337	0.0955099344096385	0.24275351	0.502357603	0.1318732545731707	0.01193037364	6
2020	36.0	12984.578313253012	74587.44578313253	96948.80487804876	101708.9756097561	60879.9268292683	222.6	0.0166041134939759	0.0947399814216867	0.24356657	0.4970828889999999	0.1328926214390244	0.01202729372	6
2020	355.0	12962.56626506024	73947.9156626506	99400.97560975607	103449.62195121952	62488.865853658535	213.0	0.016585347879518	0.0939700284337349	0.24437963	0.491808175	0.133911988304878	0.0121242138	6
2020	6825.0	12940.55421686747	73308.38554216867	101853.1463414634	105190.26829268291	64097.80487804878	203.40000000000003	0.0165665822650602	0.0932000754457831	0.24519269	0.486533461	0.1349313551707317	0.01222113388	6
2020	2713.0	12918.5421686747	72668.85542168675	104305.31707317072	106930.91463414636	65706.74390243902	193.8	0.0165478166506024	0.0924301224578313	0.24600575	0.481258747	0.1359507220365853	0.01231805396	6
2020	933.0	12896.530120481928	72029.32530120482	106757.48780487804	108671.56097560975	67315.68292682926	184.2	0.0165290510361445	0.0916601694698795	0.24681881	0.475984033	0.136970088902439	0.01241497404	6
2020	49.0	12874.518072289156	71389.7951807229	109209.65853658535	110412.20731707316	68924.62195121951	174.60000000000002	0.0165102854216867	0.0908902164819277	0.24763187	0.470709319	0.1379894557682927	0.01251189412	6
2020	54.0	12852.506024096385	70750.26506024096	111661.82926829268	112152.8536585366	70533.56097560975	165.0	0.0164915198072289	0.0901202634939759	0.24844493	0.465434605	0.1390088226341463	0.0126088142	6
2020	160.0	12830.493975903615	70110.73493975904	114114.0	113893.5	72142.5	155.40000000000003	0.016472754192771	0.0893503105060241	0.24925799	0.460159891	0.1400281895	0.01270573428	6
2020	297.0	12808.481927710844	69471.2048192771	116566.17073170732	115634.14634146342	73751.43902439025	145.8	0.0164539885783132	0.0885803575180722	0.25007105	0.454885177	0.1410475563658536	0.01280265436	6
2020	2702.0	12786.469879518072	68831.67469879518	119018.34146341465	117374.79268292684	75360.37804878049	136.2	0.0164352229638554	0.0878104045301204	0.25088411	0.449610463	0.1420669232317073	0.01289957444	6
2020	225.0	12764.4578313253	68192.14457831325	121470.51219512196	119115.43902439025	76969.31707317074	126.60000000000002	0.0164164573493975	0.0870404515421686	0.25169717	0.444335749	0.1430862900975609	0.01299649452	6
2020	640.0	12742.44578313253	67552.61445783133	123922.68292682926	120856.08536585368	78578.25609756098	117.0	0.0163976917349397	0.0862704985542168	0.25251023	0.439061035	0.1441056569634146	0.0130934146	6
2020	443.0	12720.43373493976	66913.0843373494	126374.85365853658	122596.73170731709	80187.19512195123	107.40000000000003	0.0163789261204819	0.085500545566265	0.25332329	0.433786321	0.1451250238292682	0.01319033468	6
2020	3315.0	12698.421686746988	66273.55421686747	128827.0243902439	124337.37804878048	81796.13414634147	97.8	0.016360160506024	0.0847305925783132	0.25413635	0.428511607	0.1461443906951219	0.01328725476	6
2020	1244.0	12676.409638554218	65634.02409638555	131279.19512195123	126078.02439024393	83405.07317073172	88.20000000000005	0.0163413948915662	0.0839606395903614	0.25494941	0.423236893	0.1471637575609756	0.01338417484	6
2020	3412.0	12654.397590361446	64994.49397590361	133731.36585365853	127818.67073170732	85014.01219512195	78.60000000000002	0.0163226292771084	0.0831906866024096	0.25576247	0.417962179	0.1481831244268292	0.01348109492	6
2020	5060.0	12632.385542168677	64354.96385542169	136183.53658536583	129559.31707317074	86622.9512195122	69.0	0.0163038636626506	0.0824207336144578	0.25657553	0.412687465	0.1492024912926829	0.013578015	6
2020	1419.0	12610.373493975903	63715.43373493976	138635.70731707316	131299.96341463417	88231.89024390244	152.0689655172414	0.0162850980481927	0.081650780626506	0.25738859	0.407412751	0.1502218581585366	0.0187813542413793	6
2020	32.0	12588.361445783132	63075.90361445783	141087.8780487805	133040.60975609755	89840.82926829268	235.1379310344828	0.0162663324337349	0.0808808276385542	0.25820165	0.402138037	0.1512412250243902	0.0239846934827586	6
2020	368.0	12566.349397590362	62436.3734939759	143540.0487804878	134781.25609756098	91449.76829268291	318.2068965517241	0.0162475668192771	0.0801108746506024	0.25901471	0.396863323	0.1522605918902439	0.0291880327241379	6
2020	313.0	12544.33734939759	61796.843373493975	145992.21951219512	136521.90243902442	93058.70731707316	401.2758620689655	0.0162288012048192	0.0793409216626506	0.25982777	0.391588609	0.1532799587560975	0.0343913719655172	6
2020	789.0	12522.32530120482	61157.31325301205	148444.39024390242	138262.5487804878	94667.64634146342	484.3448275862069	0.0162100355903614	0.0785709686746987	0.26064083	0.386313895	0.1542993256219512	0.0395947112068965	6
2020	537.0	12500.31325301205	60517.78313253012	150896.56097560975	140003.19512195123	96276.58536585368	567.4137931034483	0.0161912699759036	0.077801015686747	0.26145389	0.381039181	0.1553186924878049	0.0447980504482758	6
2020	768.0	12478.301204819278	59878.25301204819	153348.73170731706	141743.84146341466	97885.52439024393	650.4827586206897	0.0161725043614457	0.0770310626987951	0.26226695	0.375764467	0.1563380593536585	0.0500013896896551	6
2020	123.0	12456.289156626506	59238.72289156626	155800.9024390244	143484.48780487804	99494.46341463416	733.551724137931	0.0161537387469879	0.0762611097108433	0.26308001	0.370489753	0.1573574262195122	0.0552047289310344	6
2020	377.0	12434.277108433736	58599.19277108434	158253.0731707317	145225.13414634147	101103.4024390244	816.6206896551724	0.0161349731325301	0.0754911567228915	0.26389307	0.365215039	0.1583767930853658	0.0604080681724137	6
2020	402.0	12412.265060240965	57959.66265060241	160705.24390243902	146965.78048780488	102712.34146341465	899.6896551724138	0.0161162075180722	0.0747212037349397	0.26470613	0.359940325	0.1593961599512195	0.0656114074137931	6
2020	339.0	12390.253012048192	57320.13253012048	163157.41463414632	148706.42682926828	104321.28048780488	982.7586206896552	0.0160974419036144	0.0739512507469879	0.26551919	0.354665611	0.1604155268170731	0.0708147466551724	6
2020	39.0	12368.240963855422	56680.60240963855	165609.58536585365	150447.07317073172	105930.21951219512	1065.8275862068965	0.0160786762891566	0.0731812977590361	0.26633225	0.349390897	0.1614348936829268	0.0760180858965517	6
2020	59.0	12346.22891566265	56041.07228915663	168061.75609756095	152187.71951219512	107539.15853658535	1148.896551724138	0.0160599106746987	0.0724113447710843	0.26714531	0.344116183	0.1624542605487804	0.081221425137931	6
2020	128.0	12324.21686746988	55401.5421686747	170513.92682926828	153928.36585365853	109148.0975609756	1231.9655172413793	0.0160411450602409	0.0716413917831325	0.26795837	0.338841469	0.1634736274146341	0.0864247643793103	6
2020	1147.0	12302.204819277107	54762.01204819277	172966.0975609756	155669.01219512196	110757.03658536586	1315.0344827586207	0.0160223794457831	0.0708714387951807	0.26877143	0.333566755	0.1644929942804878	0.0916281036206896	6
2020	742.0	12280.192771084336	54122.48192771084	175418.26829268291	157409.65853658537	112365.9756097561	1398.103448275862	0.0160036138313253	0.0701014858072289	0.26958449	0.328292041	0.1655123611463414	0.0968314428620689	6
2020	757.0	12258.180722891566	53482.951807228914	177870.43902439025	159150.30487804877	113974.91463414636	1481.1724137931035	0.0159848482168674	0.0693315328192771	0.27039755	0.323017327	0.1665317280121951	0.1020347821034482	6
2020	83.0	12236.168674698794	52843.42168674699	180322.60975609755	160890.9512195122	115583.8536585366	1564.2413793103449	0.0159660826024096	0.0685615798313253	0.27121061	0.317742613	0.1675510948780487	0.1072381213448275	6
2020	282.0	12214.156626506025	52203.89156626506	182774.78048780488	162631.5975609756	117192.79268292684	1647.3103448275865	0.0159473169879518	0.0677916268433735	0.27202367	0.312467899	0.1685704617439024	0.1124414605862069	6
2020	103.0	12192.144578313251	51564.36144578313	185226.95121951215	164372.24390243902	118801.73170731709	1730.3793103448277	0.0159285513734939	0.0670216738554216	0.27283673	0.307193185	0.169589828609756	0.1176447998275862	6
2020	143.0	12170.132530120482	50924.8313253012	187679.1219512195	166112.89024390245	120410.67073170732	1813.448275862069	0.0159097857590361	0.0662517208674698	0.27364979	0.301918471	0.1706091954756097	0.1228481390689655	6
2020	396.0	12148.120481927712	50285.30120481928	190131.2926829268	167853.53658536586	122019.60975609756	1896.5172413793105	0.0158910201445783	0.065481767879518	0.27446285	0.296643757	0.1716285623414634	0.1280514783103448	6
2020	545.0	12126.10843373494	49645.77108433735	192583.4634146341	169594.18292682926	123628.5487804878	1979.586206896552	0.0158722545301204	0.0647118148915662	0.27527591	0.291369043	0.172647929207317	0.1332548175517241	6
2020	339.0	12104.096385542169	49006.24096385542	195035.63414634144	171334.8292682927	125237.48780487804	2062.655172413793	0.0158534889156626	0.0639418619036144	0.27608897	0.286094329	0.1736672960731707	0.1384581567931034	6
2020	172.0	12082.084337349395	48366.71084337349	197487.8048780488	173075.4756097561	126846.4268292683	2145.7241379310344	0.0158347233012048	0.0631719089156626	0.27690203	0.280819615	0.1746866629390244	0.1436614960344827	6
2020	139.0	12060.072289156626	47727.18072289157	199939.97560975607	174816.1219512195	128455.36585365854	2228.793103448276	0.0158159576867469	0.0624019559277108	0.27771509	0.275544901	0.175706029804878	0.148864835275862	6
2020	33.0	12038.060240963856	47087.65060240964	202392.1463414634	176556.76829268294	130064.3048780488	2311.862068965517	0.0157971920722891	0.061632002939759	0.27852815	0.270270187	0.1767253966707317	0.1540681745172413	6
2020	45.0	12016.048192771084	46448.12048192771	204844.3170731707	178297.41463414635	131673.24390243902	2394.9310344827586	0.0157784264578313	0.0608620499518072	0.27934121	0.264995473	0.1777447635365853	0.1592715137586207	6
2020	15066.0	11994.036144578313	45808.59036144578	207296.48780487804	180038.06097560975	133282.18292682926	2478.0	0.0157596608433734	0.0600920969638554	0.28015427	0.259720759	0.178764130402439	0.164474853	6
2020	1089.0	11972.024096385545	45169.06024096385	209748.6585365853	181778.7073170732	134891.1219512195	37589.66666666666	0.0157408952289156	0.0593221439759036	0.28096733	0.254446045	0.1797834972682926	0.1569624356666666	6
2020	987.0	11950.012048192772	44529.530120481926	212200.82926829267	183519.3536585366	136500.06097560975	72701.33333333333	0.0157221296144578	0.0585521909879518	0.28178039	0.249171331	0.1808028641341463	0.1494500183333333	6
2020	759582.0	11928.0	43890.0	214653.0	185260.0	138109.0	107813.0	0.015703364	0.057782238	0.28259345	0.243896617	0.181822231	0.141937601	6
2020	95181.0	213472.9512195122	82938.65853658537	183990.7142857143	2398.0	19333.0	39707.0	0.0349875979512195	0.0602821951219512	0.2422431037142857	0.025190138	0.203120164	0.417167867	6
2020	234.0	415017.9024390244	121987.31707317074	153328.42857142858	2947.5	19182.83333333333	32189.2	0.054271831902439	0.0627821522439024	0.2018927574285714	0.0289207681666666	0.1949274591666666	0.3404851406	6
2020	366.0	616562.8536585367	161035.9756097561	122666.14285714286	3497.0	19032.666666666668	24671.4	0.0735560658536585	0.0652821093658536	0.1615424111428571	0.0326513983333333	0.1867347543333333	0.2638024142	6
2020	298.0	818107.8048780488	200084.63414634147	92003.85714285714	4046.5	18882.5	17153.6	0.092840299804878	0.0677820664878048	0.1211920648571428	0.0363820285	0.1785420495	0.1871196878	6
2020	162.0	1019652.756097561	239133.29268292684	61341.57142857142	4596.0	18732.33333333333	9635.8	0.1121245337560975	0.0702820236097561	0.0808417185714285	0.0401126586666666	0.1703493446666666	0.1104369614	6
2020	62742.0	1221197.7073170734	278181.9512195122	30679.28571428571	5145.5	18582.166666666668	2118.0	0.131408767707317	0.0727819807317073	0.0404913722857143	0.0438432888333333	0.1621566398333333	0.033754235	6
2020	119714.0	1422742.6585365855	317230.60975609755	17.0	5695.0	18432.0	47282.0	0.1506930016585365	0.0752819378536585	0.000141026	0.047573919	0.153963935	0.394958208	6
2020	820.0	1624287.6097560977	356279.26829268294	9850.14705882353	5748.676470588235	17905.176470588234	45566.77777777778	0.169977235609756	0.0777818949756097	0.001095087117647	0.0461962380588235	0.1494370751470588	0.3821522341111111	6
2020	497.0	1825832.5609756096	395327.92682926834	19683.29411764706	5802.35294117647	17378.352941176472	43851.55555555556	0.1892614695609756	0.0802818520975609	0.0020491482352941	0.044818557117647	0.1449102152941176	0.3693462602222222	6
2020	758.0	2027377.512195122	434376.5853658537	29516.441176470587	5856.029411764706	16851.529411764706	42136.333333333336	0.2085457035121951	0.0827818092195122	0.0030032093529411	0.0434408761764705	0.1403833554411764	0.3565402863333333	6
2020	284.0	2228922.463414634	473425.243902439	39349.58823529412	5909.705882352941	16324.70588235294	40421.11111111111	0.2278299374634146	0.0852817663414634	0.0039572704705882	0.0420631952352941	0.1358564955882353	0.3437343124444444	6
2020	31.0	2430467.4146341467	512473.9024390244	49182.73529411765	5963.382352941177	15797.882352941177	38705.88888888889	0.2471141714146341	0.0877817234634146	0.0049113315882352	0.0406855142941176	0.1313296357352941	0.3309283385555555	6
2020	1464.0	2632012.365853659	551522.5609756098	59015.882352941175	6017.058823529412	15271.058823529413	36990.66666666667	0.2663984053658536	0.0902816805853658	0.0058653927058823	0.0393078333529411	0.1268027758823529	0.3181223646666666	6
2020	1753.0	2833557.317073171	590571.2195121951	68849.02941176471	6070.735294117647	14744.235294117649	35275.444444444445	0.2856826393170731	0.092781637707317	0.0068194538235294	0.0379301524117647	0.1222759160294117	0.3053163907777778	6
2020	452.0	3035102.268292683	629619.8780487805	78682.17647058824	6124.411764705882	14217.41176470588	33560.22222222222	0.3049668732682926	0.0952815948292682	0.0077735149411764	0.0365524714705882	0.1177490561764705	0.2925104168888889	6
2020	181.0	3236647.219512196	668668.5365853659	88515.32352941176	6178.088235294118	13690.588235294115	31845.0	0.3242511072195121	0.0977815519512195	0.0087275760588235	0.0351747905294117	0.1132221963235294	0.2797044429999999	6
2020	52.0	3438192.1707317075	707717.1951219513	98348.4705882353	6231.764705882353	13163.764705882351	30129.777777777777	0.3435353411707317	0.1002815090731707	0.0096816371764705	0.0337971095882352	0.1086953364705882	0.2668984691111111	6
2020	226.0	3639737.12195122	746765.8536585367	108181.61764705884	6285.441176470588	12636.941176470587	28414.555555555555	0.3628195751219512	0.1027814661951219	0.0106356982941176	0.0324194286470588	0.104168476617647	0.2540924952222222	6
2020	512.0	3841282.073170732	785814.512195122	118014.76470588236	6339.117647058823	12110.117647058823	26699.333333333336	0.3821038090731707	0.1052814233170731	0.0115897594117647	0.0310417477058823	0.0996416167647058	0.2412865213333333	6
2020	93.0	4042827.024390244	824863.1707317074	127847.91176470587	6392.794117647059	11583.29411764706	24984.111111111117	0.4013880430243902	0.1077813804390244	0.0125438205294117	0.0296640667647058	0.0951147569117646	0.2284805474444444	6
2020	78.0	4244371.975609756	863911.8292682928	137681.05882352943	6446.470588235294	11056.470588235294	23268.88888888889	0.4206722769756097	0.1102813375609756	0.0134978816470588	0.0282863858235294	0.0905878970588235	0.2156745735555555	6
2020	185.0	4445916.926829268	902960.487804878	147514.20588235295	6500.14705882353	10529.647058823528	21553.666666666668	0.4399565109268292	0.1127812946829268	0.0144519427647058	0.0269087048823529	0.0860610372058823	0.2028685996666666	6
2020	1733.0	4647461.87804878	942009.1463414634	157347.35294117648	6553.823529411765	10002.823529411764	19838.444444444445	0.4592407448780487	0.115281251804878	0.0154060038823529	0.0255310239411764	0.0815341773529411	0.1900626257777777	6
2020	825.0	4849006.829268293	981057.8048780488	167180.5	6607.5	9476.0	18123.222222222223	0.4785249788292682	0.1177812089268292	0.0163600649999999	0.024153343	0.0770073174999999	0.1772566518888889	6
2020	6150.0	5050551.780487806	1020106.4634146342	177013.64705882352	6661.176470588235	8949.176470588234	16408.0	0.4978092127804878	0.1202811660487804	0.017314126117647	0.0227756620588235	0.0724804576470588	0.164450678	6
2020	323.0	5252096.731707318	1059155.1219512196	186846.79411764708	6714.85294117647	8422.35294117647	14692.777777777776	0.5170934467317073	0.1227811231707317	0.0182681872352941	0.021397981117647	0.0679535977941176	0.1516447041111111	6
2020	499.0	5453641.68292683	1098203.780487805	196679.9411764706	6768.529411764706	7895.529411764704	12977.555555555557	0.5363776806829268	0.1252810802926829	0.0192222483529411	0.0200203001764705	0.0634267379411764	0.1388387302222222	6
2020	237.0	5655186.634146342	1137252.4390243902	206513.08823529413	6822.205882352941	7368.7058823529405	11262.333333333336	0.5556619146341464	0.1277810374146341	0.0201763094705882	0.0186426192352941	0.0588998780882352	0.1260327563333333	6
2020	71.0	5856731.585365854	1176301.0975609757	216346.23529411765	6875.882352941177	6841.882352941175	9547.11111111111	0.5749461485853659	0.1302809945365853	0.0211303705882352	0.0172649382941176	0.0543730182352941	0.1132267824444444	6
2020	49.0	6058276.536585366	1215349.756097561	226179.3823529412	6929.558823529412	6315.058823529411	7831.88888888889	0.5942303825365853	0.1327809516585366	0.0220844317058823	0.0158872573529411	0.0498461583823529	0.1004208085555555	6
2020	3103.0	6259821.487804879	1254398.4146341465	236012.5294117647	6983.235294117647	5788.235294117647	6116.666666666672	0.6135146164878049	0.1352809087804878	0.0230384928235294	0.0145095764117647	0.0453192985294117	0.0876148346666667	6
2020	1422.0	6461366.439024391	1293447.0731707318	245845.67647058825	7036.911764705883	5261.411764705881	4401.444444444445	0.6327988504390244	0.137780865902439	0.0239925539411764	0.0131318954705882	0.0407924386764705	0.0748088607777777	6
2020	2667.0	6662911.390243903	1332495.731707317	255678.82352941175	7090.588235294118	4734.588235294117	2686.2222222222263	0.6520830843902439	0.1402808230243902	0.0249466150588235	0.0117542145294117	0.0362655788235293	0.0620028868888888	6
2020	19735.0	6864456.341463415	1371544.3902439026	265511.9705882353	7144.264705882353	4207.764705882351	971.0	0.6713673183414635	0.1427807801463414	0.0259006761764705	0.0103765335882352	0.0317387189705882	0.049196913	6
2020	2852.0	7066001.292682927	1410593.048780488	275345.11764705885	7197.941176470588	3680.9411764705874	5577.277777777777	0.6906515522926829	0.1452807372682927	0.0268547372941176	0.0089988526470588	0.027211859117647	0.0598994607777777	6
2020	302.0	7267546.243902439	1449641.7073170734	285178.26470588235	7251.617647058823	3154.1176470588216	10183.555555555557	0.7099357862439024	0.1477806943902439	0.0278087984117647	0.0076211717058823	0.0226849992647058	0.0706020085555555	6
2020	150.0	7469091.195121951	1488690.3658536586	295011.4117647059	7305.2941176470595	2627.2941176470576	14789.833333333332	0.729220020195122	0.1502806515121951	0.0287628595294117	0.0062434907647058	0.0181581394117646	0.0813045563333333	6
2020	370.0	7670636.146341464	1527739.024390244	304844.5588235294	7358.970588235294	2100.470588235292	19396.11111111111	0.7485042541463415	0.1527806086341463	0.0297169206470588	0.0048658098235294	0.0136312795588235	0.0920071041111111	6
2020	132.0	7872181.097560976	1566787.6829268294	314677.7058823529	7412.64705882353	1573.647058823528	24002.388888888887	0.767788488097561	0.1552805657560975	0.0306709817647058	0.0034881288823529	0.0091044197058823	0.1027096518888888	2
2020	102.0	8073726.048780488	1605836.3414634147	324510.8529411765	7466.323529411765	1046.823529411762	28608.666666666664	0.7870727220487804	0.1577805228780487	0.0316250428823529	0.0021104479411764	0.0045775598529411	0.1134121996666666	2
2020	10262540.0	8275271.0	1644885.0	334344.0	7520.0	520.0	33214.94444444444	0.806356956	0.16028048	0.032579104	0.000732767	5.07e-05	0.1241147474444444	2
2020	94.0	8247197.785714285	1639948.4149659865	328780.01666666666	6837.727272727273	528.0909090909091	37821.22222222222	0.8036789680816326	0.1603113070680272	0.0322184370333333	0.0006699972727272	0.0002056674545454	0.1348172952222222	2
2020	95.0	8219124.571428572	1635011.8299319728	323216.0333333333	6155.454545454546	536.1818181818181	42427.5	0.8010009801632654	0.1603421341360544	0.0318577700666666	0.0006072275454545	0.0003606349090909	0.145519843	2
2020	299.0	8191051.357142857	1630075.2448979593	317652.05	5473.181818181818	544.2727272727273	47033.777777777774	0.798322992244898	0.1603729612040816	0.0314971031	0.0005444578181818	0.0005156023636363	0.1562223907777777	2
2020	30.0	8162978.142857143	1625138.6598639456	312088.06666666665	4790.909090909091	552.3636363636364	51640.05555555555	0.7956450043265306	0.1604037882721088	0.0311364361333333	0.000481688090909	0.0006705698181818	0.1669249385555555	2
2020	336.0	8134904.928571428	1620202.074829932	306524.0833333333	4108.636363636364	560.4545454545455	56246.33333333333	0.7929670164081632	0.160434615340136	0.0307757691666666	0.0004189183636363	0.0008255372727272	0.1776274863333333	2
2020	116.0	8106831.714285715	1615265.4897959183	300960.1	3426.3636363636365	568.5454545454545	60852.61111111111	0.7902890284897959	0.1604654424081632	0.0304151022	0.0003561486363636	0.0009805047272727	0.1883300341111111	2
2020	4103.0	8078758.5	1610328.9047619049	295396.1166666667	2744.090909090909	576.6363636363636	65458.88888888888	0.7876110405714286	0.1604962694761904	0.0300544352333333	0.0002933789090909	0.0011354721818181	0.1990325818888889	2
2020	75.0	8050685.285714285	1605392.3197278911	289832.1333333333	2061.818181818182	584.7272727272727	70065.16666666666	0.7849330526530612	0.1605270965442176	0.0296937682666666	0.0002306091818181	0.0012904396363636	0.2097351296666667	2
2020	363.0	8022612.071428572	1600455.7346938776	284268.15	1379.545454545455	592.8181818181819	74671.44444444444	0.7822550647346939	0.1605579236122449	0.0293331012999999	0.0001678394545454	0.001445407090909	0.2204376774444444	2
2020	3323.0	7994538.857142857	1595519.149659864	278704.1666666667	697.2727272727279	600.9090909090909	79277.72222222222	0.7795770768163266	0.1605887506802721	0.0289724343333333	0.0001050697272727	0.0016003745454545	0.2311402252222222	2
2020	346853.0	7966465.642857143	1590582.5646258504	273140.18333333335	15.0	609.0	83884.0	0.7768990888979592	0.1606195777482993	0.0286117673666666	4.23e-05	0.001755342	0.241842773	2
2020	129082.0	7938392.428571428	1585645.9795918367	267576.2	7294.0	44439.0	75793.0	0.7742211009795918	0.1606504048163265	0.0282511004	0.056508133	0.344266635	0.587164726	2
2020	14764.0	7910319.214285715	1580709.3945578232	262012.21666666667	7303.270833333333	42100.26315789473	71922.63157894737	0.7715431130612245	0.1606812318843537	0.0278904334333333	0.0588258728541666	0.3261580598947368	0.565166680263158	2
2020	7395.0	7882246.0	1575772.8095238097	256448.2333333333	7312.541666666667	39761.52631578947	68052.26315789473	0.7688651251428571	0.1607120589523809	0.0275297664666666	0.0611436127083333	0.3080494847894737	0.5431686345263158	2
2020	150.0	7854172.785714285	1570836.224489796	250884.25	7321.8125	37422.78947368421	64181.89473684211	0.7661871372244898	0.1607428860204081	0.0271690995	0.0634613525625	0.2899409096842105	0.5211705887894738	2
2020	40.0	7826099.571428572	1565899.6394557822	245320.26666666663	7331.083333333333	35084.05263157895	60311.52631578947	0.7635091493061225	0.1607737130884353	0.0268084325333333	0.0657790924166666	0.2718323345789473	0.4991725430526316	2
2020	461.0	7798026.357142857	1560963.0544217688	239756.28333333333	7340.354166666667	32745.315789473683	56441.15789473684	0.7608311613877551	0.1608045401564626	0.0264477655666666	0.0680968322708333	0.2537237594736842	0.4771744973157895	2
2020	830.0	7769953.142857143	1556026.469387755	234192.3	7349.625	30406.57894736842	52570.78947368421	0.7581531734693878	0.1608353672244898	0.0260870985999999	0.070414572125	0.235615184368421	0.4551764515789473	2
2020	113.0	7741879.928571428	1551089.8843537415	228628.31666666665	7358.895833333333	28067.84210526316	48700.42105263158	0.7554751855510204	0.160866194292517	0.0257264316333333	0.0727323119791666	0.2175066092631578	0.4331784058421053	2
2020	37.0	7713806.714285715	1546153.2993197278	223064.3333333333	7368.166666666667	25729.105263157893	44830.05263157895	0.7527971976326531	0.1608970213605442	0.0253657646666666	0.0750500518333333	0.1993980341578947	0.4111803601052631	2
2020	572.0	7685733.5	1541216.7142857143	217500.35	7377.4375	23390.36842105263	40959.68421052631	0.7501192097142857	0.1609278484285714	0.0250050977	0.0773677916875	0.1812894590526315	0.3891823143684211	2
2020	62.0	7657660.285714285	1536280.1292517006	211936.36666666667	7386.708333333333	21051.631578947367	37089.31578947368	0.7474412217959183	0.1609586754965986	0.0246444307333333	0.0796855315416666	0.1631808839473684	0.3671842686315789	2
2020	177.0	7629587.071428571	1531343.544217687	206372.38333333333	7395.979166666667	18712.894736842103	33218.94736842105	0.7447632338775511	0.1609895025646258	0.0242837637666666	0.0820032713958333	0.1450723088421052	0.3451862228947369	2
2020	161871.0	7601513.857142857	1526406.9591836734	200808.4	7405.25	16374.15789473684	29348.57894736842	0.7420852459591837	0.161020329632653	0.0239230967999999	0.08432101125	0.1269637337368421	0.3231881771578948	2
2020	261.0	7573440.642857143	1521470.37414966	195244.41666666663	7414.520833333333	14035.421052631576	25478.210526315783	0.7394072580408163	0.1610511567006802	0.0235624298333333	0.0866387511041666	0.1088551586315789	0.3011901314210526	2
2020	55.0	7545367.428571428	1516533.7891156462	189680.4333333333	7423.791666666667	11696.684210526311	21607.84210526316	0.736729270122449	0.1610819837687075	0.0232017628666666	0.0889564909583333	0.0907465835263157	0.2791920856842105	2
2020	39.0	7517294.214285715	1511597.204081633	184116.45	7433.0625	9357.947368421052	17737.473684210527	0.7340512822040817	0.1611128108367347	0.0228410958999999	0.0912742308125	0.0726380084210526	0.2571940399473684	2
2020	119.0	7489221.0	1506660.619047619	178552.46666666667	7442.333333333333	7019.210526315786	13867.105263157891	0.7313732942857143	0.1611436379047619	0.0224804289333333	0.0935919706666666	0.0545294333157894	0.2351959942105263	2
2020	135.0	7461147.785714285	1501724.0340136054	172988.48333333334	7451.604166666667	4680.473684210519	9996.736842105269	0.7286953063673469	0.1611744649727891	0.0221197619666666	0.0959097105208333	0.0364208582105263	0.2131979484736842	2
2020	81.0	7433074.571428571	1496787.448979592	167424.5	7460.875	2341.73684210526	6126.368421052626	0.7260173184489795	0.1612052920408163	0.021759095	0.098227450375	0.0183122831052631	0.1911999027368421	2
2020	13332.0	7405001.357142857	1491850.8639455782	161860.51666666666	7470.145833333333	3.0	2256.0	0.7233393305306123	0.1612361191088435	0.0213984280333333	0.1005451902291666	0.000203708	0.169201857	2
2020	281.0	7376928.142857143	1486914.2789115645	156296.53333333333	7479.416666666667	1111.4827586206898	2368.620689655173	0.7206613426122449	0.1612669461768707	0.0210377610666666	0.1028629300833333	0.0242277865517241	0.1674951852068965	2
2020	116.0	7348854.928571428	1481977.693877551	150732.55	7488.6875	2219.9655172413795	2481.2413793103447	0.7179833546938775	0.1612977732448979	0.0206770941	0.1051806699375	0.0482518651034482	0.1657885134137931	2
2020	116.0	7320781.714285715	1477041.1088435375	145168.56666666665	7497.958333333333	3328.4482758620693	2593.862068965517	0.7153053667755103	0.1613286003129251	0.0203164271333333	0.1074984097916666	0.0722759436551724	0.1640818416206896	2
2020	1642.0	7292708.5	1472104.5238095238	139604.5833333333	7507.229166666667	4436.931034482759	2706.4827586206898	0.7126273788571429	0.1613594273809523	0.0199557601666666	0.1098161496458333	0.0963000222068965	0.1623751698275862	2
2020	877.0	7264635.285714285	1467167.93877551	134040.59999999998	7516.5	5545.413793103449	2819.1034482758623	0.7099493909387755	0.1613902544489796	0.0195950931999999	0.1121338895	0.1203241007586206	0.1606684980344827	2
2020	84.0	7236562.071428571	1462231.3537414966	128476.61666666668	7525.770833333333	6653.896551724139	2931.7241379310344	0.7072714030204081	0.1614210815170068	0.0192344262333333	0.1144516293541666	0.1443481793103448	0.1589618262413793	2
2020	140.0	7208488.857142857	1457294.768707483	122912.63333333332	7535.041666666667	7762.379310344828	3044.344827586207	0.7045934151020408	0.161451908585034	0.0188737592666666	0.1167693692083333	0.1683722578620689	0.1572551544482758	2
2020	81.0	7180415.642857143	1452358.1836734691	117348.65	7544.3125	8870.862068965518	3156.9655172413795	0.7019154271836735	0.1614827356530612	0.0185130923	0.1190871090625	0.192396336413793	0.1555484826551724	2
2020	32.0	7152342.428571429	1447421.598639456	111784.66666666666	7553.583333333333	9979.344827586208	3269.586206896552	0.6992374392653061	0.1615135627210884	0.0181524253333333	0.1214048489166666	0.2164204149655172	0.1538418108620689	2
2020	1350.0	7124269.214285715	1442485.013605442	106220.68333333332	7562.854166666667	11087.8275862069	3382.206896551724	0.6965594513469388	0.1615443897891156	0.0177917583666666	0.1237225887708333	0.2404444935172413	0.1521351390689655	2
2020	3565.0	7096196.0	1437548.4285714286	100656.69999999998	7572.125	12196.310344827589	3494.8275862068967	0.6938814634285715	0.1615752168571428	0.0174310914	0.126040328625	0.2644685720689655	0.150428467275862	2
2020	1678.0	7068122.785714285	1432611.843537415	95092.71666666665	7581.395833333333	13304.793103448275	3607.448275862069	0.6912034755102041	0.16160604392517	0.0170704244333333	0.1283580684791666	0.2884926506206896	0.1487217954827586	2
2020	39.0	7040049.571428571	1427675.2585034014	89528.73333333334	7590.666666666667	14413.275862068967	3720.0689655172414	0.6885254875918367	0.1616368709931973	0.0167097574666666	0.1306758083333333	0.3125167291724138	0.1470151236896552	2
2020	680.0	7011976.357142857	1422738.6734693877	83964.75	7599.9375	15521.758620689656	3832.689655172414	0.6858474996734694	0.1616676980612245	0.0163490905	0.1329935481875	0.3365408077241379	0.1453084518965517	2
2020	1552.0	6983903.142857143	1417802.0884353742	78400.76666666666	7609.208333333333	16630.241379310348	3945.310344827586	0.683169511755102	0.1616985251292517	0.0159884235333333	0.1353112880416666	0.3605648862758621	0.1436017801034483	2
2020	46.0	6955829.928571429	1412865.5034013605	72836.78333333333	7618.479166666667	17738.724137931036	4057.931034482759	0.6804915238367347	0.1617293521972789	0.0156277565666666	0.1376290278958333	0.3845889648275862	0.1418951083103448	2
2020	661.0	6927756.714285715	1407928.918367347	67272.79999999999	7627.75	18847.206896551725	4170.551724137931	0.6778135359183673	0.1617601792653061	0.0152670895999999	0.13994676775	0.4086130433793103	0.1401884365172414	2
2020	247.0	6899683.5	1402992.3333333333	61708.81666666665	7637.020833333333	19955.689655172417	4283.172413793103	0.675135548	0.1617910063333333	0.0149064226333333	0.1422645076041666	0.4326371219310345	0.1384817647241379	2
2020	34.0	6871610.285714285	1398055.7482993198	56144.833333333314	7646.291666666667	21064.172413793105	4395.793103448275	0.6724575600816327	0.1618218334013605	0.0145457556666666	0.1445822474583333	0.4566612004827586	0.1367750929310345	2
2020	543.0	6843537.071428571	1393119.163265306	50580.84999999998	7655.5625	22172.6551724138	4508.413793103448	0.6697795721632653	0.1618526604693877	0.0141850887	0.1468999873125	0.4806852790344827	0.135068421137931	2
2020	1682.0	6815463.857142857	1388182.5782312923	45016.86666666664	7664.833333333333	23281.13793103449	4621.0344827586205	0.667101584244898	0.1618834875374149	0.0138244217333333	0.1492177271666666	0.5047093575862068	0.1333617493448275	2
2020	198.0	6787390.642857143	1383245.9931972788	39452.8833333333	7674.104166666667	24389.62068965517	4733.6551724137935	0.6644235963265306	0.1619143146054421	0.0134637547666666	0.1515354670208333	0.528733436137931	0.1316550775517241	2
2020	189.0	6759317.428571429	1378309.408163265	33888.899999999965	7683.375	25498.103448275862	4846.275862068966	0.6617456084081632	0.1619451416734693	0.0131030878	0.153853206875	0.5527575146896552	0.1299484057586207	2
2020	729.0	6731244.214285715	1373372.8231292516	28324.916666666628	7692.645833333333	26606.586206896554	4958.896551724138	0.659067620489796	0.1619759687414966	0.0127424208333333	0.1561709467291666	0.5767815932413792	0.1282417339655172	2
2020	230.0	6703171.0	1368436.238095238	22760.93333333335	7701.916666666667	27715.068965517243	5071.51724137931	0.6563896325714286	0.1620067958095238	0.0123817538666666	0.1584886865833333	0.6008056717931034	0.1265350621724138	2
2020	47.0	6675097.785714285	1363499.6530612246	17196.95000000001	7711.1875	28823.55172413793	5184.137931034483	0.6537116446530612	0.162037622877551	0.0120210868999999	0.1608064264375	0.6248297503448276	0.1248283903793103	2
2020	61.0	6647024.571428571	1358563.068027211	11632.966666666674	7720.458333333333	29932.034482758623	5296.758620689656	0.6510336567346939	0.1620684499455782	0.0116604199333333	0.1631241662916666	0.6488538288965517	0.1231217185862069	2
2020	4033.0	6618951.357142857	1353626.4829931972	6068.983333333337	7729.729166666667	31040.51724137931	5409.379310344828	0.6483556688163266	0.1620992770136054	0.0112997529666666	0.1654419061458333	0.6728779074482758	0.1214150467931034	2
2020	46131.0	6590878.142857143	1348689.8979591837	505.0	7739.0	32149.0	5522.0	0.6456776808979592	0.1621301040816326	0.010939086	0.167759646	0.696901986	0.119708375	2
2020	291394.0	6562804.928571429	1343753.3129251702	6130.0	67049.0	181446.0	34860.0	0.6429996929795918	0.1621609311496598	0.021038091	0.230096938	0.62268194	0.119632765	2
2020	66.0	6534731.714285715	1338816.7278911564	5781.294117647059	63766.82352941176	175526.0	26251.25	0.6403217050612244	0.162191758217687	0.0199057957058823	0.2224148204117647	0.6280867291764706	0.09473248225	2
2020	373.0	6506658.5	1333880.1428571427	5432.588235294118	60484.64705882353	169606.0	17642.5	0.6376437171428572	0.1622225852857143	0.0187735004117647	0.2147327028235294	0.6334915183529412	0.0698321995	2
2020	71.0	6478585.285714285	1328943.5578231292	5083.882352941177	57202.470588235294	163686.0	9033.75	0.6349657292244898	0.1622534123537415	0.017641205117647	0.2070505852352941	0.6388963075294117	0.0449319167499999	2
2020	21218.0	6450512.071428571	1324006.9727891155	4735.176470588235	53920.29411764706	157766.0	425.0	0.6322877413061224	0.1622842394217687	0.0165089098235294	0.1993684676470588	0.6443010967058823	0.020031634	2
2020	35.0	6422438.857142857	1319070.387755102	4386.470588235294	50638.117647058825	151846.0	1862.076923076923	0.6296097533877552	0.1623150664897959	0.0153766145294117	0.1916863500588235	0.6497058858823529	0.0314877105384615	2
2020	4276.0	6394365.642857143	1314133.8027210883	4037.764705882353	47355.94117647059	145926.0	3299.153846153846	0.6269317654693878	0.1623458935578231	0.0142443192352941	0.1840042324705882	0.6551106750588235	0.042943787076923	2
2020	1323.0	6366292.428571429	1309197.2176870748	3689.058823529412	44073.76470588235	140006.0	4736.2307692307695	0.6242537775510204	0.1623767206258503	0.0131120239411764	0.1763221148823529	0.6605154642352941	0.0543998636153846	2
2020	6015.0	6338219.214285715	1304260.6326530613	3340.3529411764707	40791.58823529412	134086.0	6173.307692307692	0.621575789632653	0.1624075476938775	0.0119797286470588	0.1686399972941176	0.6659202534117648	0.0658559401538461	2
2020	36.0	6310146.0	1299324.0476190476	2991.6470588235297	37509.41176470589	128166.0	7610.384615384615	0.6188978017142857	0.1624383747619047	0.0108474333529411	0.1609578797058823	0.6713250425882353	0.0773120166923077	2
2020	196.0	6282072.785714285	1294387.4625850338	2642.9411764705883	34227.23529411765	122246.0	9047.46153846154	0.6162198137959184	0.1624692018299319	0.0097151380588235	0.153275762117647	0.6767298317647059	0.0887680932307692	2
2020	5256.0	6253999.571428571	1289450.8775510204	2294.2352941176478	30945.058823529413	116326.0	10484.53846153846	0.613541825877551	0.1625000288979591	0.0085828427647058	0.1455936445294117	0.6821346209411765	0.1002241697692307	2
2020	36.0	6225926.357142857	1284514.2925170069	1945.5294117647063	27662.88235294117	110406.0	11921.615384615385	0.6108638379591836	0.1625308559659864	0.0074505474705882	0.1379115269411764	0.6875394101176471	0.1116802463076923	2
2020	3533.0	6197853.142857143	1279577.7074829931	1596.8235294117649	24380.705882352944	104486.0	13358.692307692309	0.6081858500408164	0.1625616830340136	0.0063182521764705	0.1302294093529411	0.6929441992941177	0.1231363228461538	2
2020	9821.0	6169779.928571429	1274641.1224489796	1248.1176470588234	21098.529411764703	98566.0	14795.76923076923	0.605507862122449	0.1625925101020408	0.0051859568823529	0.1225472917647058	0.6983489884705882	0.1345923993846153	2
2020	276.0	6141706.714285715	1269704.537414966	899.4117647058829	17816.352941176476	92646.0	16232.846153846154	0.6028298742040816	0.162623337170068	0.0040536615882352	0.1148651741764705	0.7037537776470588	0.1460484759230769	2
2020	246.0	6113633.5	1264767.9523809524	550.7058823529414	14534.176470588238	86726.0	17669.923076923078	0.6001518862857143	0.1626541642380952	0.0029213662941176	0.1071830565882352	0.7091585668235294	0.1575045524615384	2
2020	113084.0	6085560.285714285	1259831.3673469387	202.0	11252.0	80806.0	19107.0	0.5974738983673469	0.1626849913061224	0.001789071	0.099500939	0.714563356	0.168960629	2
2020	139.0	6057487.071428571	1254894.7823129252	206.4797687861272	11139.076086956522	80466.07608695653	18281.78260869565	0.5947959104489796	0.1627158183741496	0.0018345378150289	0.0985138691086956	0.7122194165760869	0.1619855157391304	2
2020	37.0	6029413.857142857	1249958.1972789117	210.95953757225436	11026.152173913044	80126.15217391304	17456.565217391304	0.5921179225306122	0.1627466454421768	0.0018800046300578	0.0975267992173913	0.7098754771521739	0.1550104024782608	2
2020	331.0	6001340.642857143	1245021.612244898	215.43930635838151	10913.228260869566	79786.22826086957	16631.347826086956	0.5894399346122449	0.162777472510204	0.0019254714450867	0.0965397293260869	0.7075315377282608	0.1480352892173913	2
2020	42.0	5973267.428571429	1240085.0272108845	219.91907514450867	10800.304347826086	79446.30434782608	15806.130434782608	0.5867619466938776	0.1628082995782312	0.0019709382601156	0.0955526594347826	0.7051875983043479	0.1410601759565217	2
2020	148.0	5945194.214285715	1235148.4421768708	224.39884393063585	10687.380434782608	79106.38043478261	14980.91304347826	0.5840839587755102	0.1628391266462585	0.0020164050751445	0.0945655895434782	0.7028436588804348	0.1340850626956521	2
2020	110.0	5917121.0	1230211.857142857	228.878612716763	10574.45652173913	78766.45652173914	14155.695652173912	0.5814059708571429	0.1628699537142857	0.0020618718901734	0.0935785196521739	0.7004997194565217	0.1271099494347826	2
2020	87.0	5889047.785714285	1225275.2721088436	233.35838150289015	10461.532608695652	78426.53260869565	13330.478260869564	0.5787279829387755	0.1629007807823129	0.0021073387052023	0.0925914497608695	0.6981557800326087	0.120134836173913	2
2020	197.0	5860974.571428571	1220338.6870748298	237.8381502890173	10348.608695652174	78086.60869565218	12505.260869565216	0.5760499950204081	0.1629316078503401	0.0021528055202312	0.0916043798695652	0.6958118406086956	0.1131597229130434	2
2020	157.0	5832901.357142857	1215402.1020408163	242.3179190751445	10235.684782608696	77746.6847826087	11680.043478260868	0.5733720071020408	0.1629624349183673	0.0021982723352601	0.0906173099782608	0.6934679011847826	0.1061846096521739	2
2020	60.0	5804828.142857143	1210465.5170068028	246.79768786127167	10122.760869565218	77406.76086956522	10854.826086956522	0.5706940191836735	0.1629932619863945	0.002243739150289	0.0896302400869565	0.6911239617608695	0.0992094963913043	2
2020	418.0	5776754.928571429	1205528.931972789	251.27745664739885	10009.83695652174	77066.83695652174	10029.608695652174	0.5680160312653061	0.1630240890544217	0.0022892059653179	0.0886431701956521	0.6887800223369565	0.0922343831304347	2
2020	217.0	5748681.714285715	1200592.3469387754	255.757225433526	9896.91304347826	76726.91304347826	9204.391304347826	0.5653380433469388	0.163054916122449	0.0023346727803468	0.0876561003043478	0.6864360829130435	0.0852592698695652	2
2020	33.0	5720608.5	1195655.761904762	260.2369942196532	9783.989130434782	76386.98913043478	8379.173913043478	0.5626600554285714	0.1630857431904762	0.0023801395953757	0.0866690304130434	0.6840921434891304	0.0782841566086956	2
2020	34.0	5692535.285714285	1190719.1768707484	264.7167630057804	9671.065217391304	76047.0652173913	7553.95652173913	0.5599820675102041	0.1631165702585034	0.0024256064104046	0.0856819605217391	0.6817482040652174	0.071309043347826	2
2020	1096.0	5664462.071428571	1185782.591836735	269.19653179190755	9558.141304347826	75707.14130434782	6728.739130434782	0.5573040795918367	0.1631473973265306	0.0024710732254335	0.0846948906304347	0.6794042646413043	0.0643339300869565	2
2020	1154.0	5636388.857142857	1180846.006802721	273.67630057803467	9445.217391304348	75367.21739130435	5903.521739130434	0.5546260916734693	0.1631782243945578	0.0025165400404624	0.0837078207391304	0.6770603252173912	0.0573588168260869	2
2020	31.0	5608315.642857143	1175909.4217687077	278.15606936416185	9332.29347826087	75027.29347826086	5078.304347826086	0.5519481037551021	0.163209051462585	0.0025620068554913	0.082720750847826	0.6747163857934783	0.0503837035652173	2
2020	237.0	5580242.428571429	1170972.836734694	282.63583815028903	9219.369565217392	74687.36956521739	4253.086956521738	0.5492701158367347	0.1632398785306122	0.0026074736705202	0.0817336809565217	0.6723724463695652	0.0434085903043478	2
2020	83.0	5552169.214285715	1166036.2517006802	287.11560693641616	9106.445652173912	74347.44565217392	3427.86956521739	0.5465921279183673	0.1632707055986394	0.0026529404855491	0.0807466110652173	0.6700285069456522	0.0364334770434782	2
2020	68.0	5524096.0	1161099.6666666665	291.59537572254334	8993.521739130434	74007.52173913043	2602.652173913044	0.54391414	0.1633015326666666	0.002698407300578	0.079759541173913	0.6676845675217391	0.0294583637826086	2
2020	60.0	5496022.785714285	1156163.081632653	296.0751445086705	8880.597826086956	73667.59782608696	1777.434782608696	0.5412361520816327	0.1633323597346938	0.0027438741156069	0.0787724712826087	0.665340628097826	0.0224832505217391	2
2020	3491.0	5467949.571428571	1151226.4965986395	300.5549132947977	8767.673913043478	73327.67391304347	952.217391304348	0.5385581641632653	0.163363186802721	0.0027893409306358	0.0777854013913043	0.662996688673913	0.0155081372608695	2
2020	14837.0	5439876.357142857	1146289.9115646258	305.0346820809249	8654.75	72987.75	127.0	0.5358801762448979	0.1633940138707483	0.0028348077456647	0.0767983315	0.66065274925	0.008533024	2
2020	1680.0	5411803.142857143	1141353.326530612	309.514450867052	8541.826086956522	72647.82608695653	121.52380952380952	0.5332021883265305	0.1634248409387755	0.0028802745606936	0.0758112616086956	0.658308809826087	0.0083937395238095	2
2020	53.0	5383729.928571429	1136416.7414965986	313.9942196531792	8428.902173913044	72307.90217391304	116.04761904761904	0.5305242004081633	0.1634556680068027	0.0029257413757225	0.0748241917173913	0.6559648704021739	0.008254455047619	2
2020	79.0	5355656.714285715	1131480.156462585	318.4739884393064	8315.978260869564	71967.97826086957	110.57142857142856	0.5278462124897959	0.1634864950748299	0.0029712081907514	0.0738371218260869	0.6536209309782609	0.0081151705714285	2
2020	59.0	5327583.5	1126543.5714285714	322.95375722543355	8203.054347826088	71628.05434782608	105.0952380952381	0.5251682245714285	0.1635173221428571	0.0030166750057803	0.0728500519347826	0.6512769915543478	0.007975886095238	2
2020	293.0	5299510.285714285	1121606.986394558	327.4335260115608	8090.130434782608	71288.13043478261	99.61904761904762	0.5224902366530613	0.1635481492108843	0.0030621418208092	0.0718629820434782	0.6489330521304347	0.0078366016190476	2
2020	476.0	5271437.071428571	1116670.401360544	331.91329479768785	7977.20652173913	70948.20652173914	94.14285714285714	0.5198122487346939	0.1635789762789115	0.0031076086358381	0.0708759121521739	0.6465891127065218	0.0076973171428571	2
2020	658.0	5243363.857142857	1111733.8163265309	336.39306358381504	7864.282608695652	70608.28260869565	88.66666666666666	0.5171342608163265	0.1636098033469387	0.003153075450867	0.0698888422608695	0.6442451732826087	0.0075580326666666	2
2020	1049.0	5215290.642857143	1106797.231292517	340.8728323699422	7751.358695652174	70268.35869565218	83.19047619047619	0.5144562728979591	0.163640630414966	0.0031985422658959	0.0689017723695652	0.6419012338586957	0.0074187481904761	2
2020	211.0	5187217.428571429	1101860.6462585032	345.35260115606934	7638.434782608696	69928.4347826087	77.71428571428572	0.5117782849795918	0.1636714574829932	0.0032440090809248	0.0679147024782608	0.6395572944347826	0.0072794637142857	2
2020	2082.0	5159144.214285715	1096924.0612244897	349.8323699421966	7525.510869565217	69588.51086956522	72.23809523809524	0.5091002970612245	0.1637022845510204	0.0032894758959537	0.0669276325869565	0.6372133550108695	0.0071401792380952	2
2020	2829.0	5131071.0	1091987.4761904762	354.3121387283237	7412.586956521739	69248.58695652174	66.76190476190476	0.5064223091428571	0.1637331116190476	0.0033349427109826	0.0659405626956521	0.6348694155869565	0.0070008947619047	2
2020	99.0	5102997.785714285	1087050.8911564625	358.7919075144509	7299.66304347826	68908.66304347826	61.28571428571428	0.5037443212244898	0.1637639386870748	0.0033804095260115	0.0649534928043478	0.6325254761630434	0.0068616102857142	2
2020	132.0	5074924.571428571	1082114.306122449	363.27167630057806	7186.739130434782	68568.73913043478	55.80952380952381	0.5010663333061225	0.163794765755102	0.0034258763410404	0.0639664229130434	0.6301815367391305	0.0067223258095238	2
2020	609.0	5046851.357142857	1077177.7210884355	367.7514450867052	7073.815217391304	68228.8152173913	50.33333333333333	0.4983883453877551	0.1638255928231292	0.0034713431560693	0.0629793530217391	0.6278375973152174	0.0065830413333333	2
2020	357.0	5018778.142857143	1072241.1360544218	372.2312138728324	6960.891304347826	67888.89130434782	44.85714285714286	0.4957103574693877	0.1638564198911564	0.0035168099710982	0.0619922831304347	0.6254936578913044	0.0064437568571428	2
2020	1283.0	4990704.928571429	1067304.551020408	376.7109826589596	6847.967391304348	67548.96739130435	39.38095238095238	0.4930323695510203	0.1638872469591836	0.0035622767861271	0.0610052132391304	0.6231497184673913	0.0063044723809523	2
2020	46.0	4962631.714285715	1062367.9659863946	381.1907514450867	6735.043478260869	67209.04347826086	33.9047619047619	0.490354381632653	0.1639180740272108	0.003607743601156	0.060018143347826	0.6208057790434782	0.0061651879047619	2
2020	759.0	4934558.5	1057431.380952381	385.6705202312139	6622.119565217391	66869.11956521739	28.42857142857143	0.4876763937142857	0.1639489010952381	0.0036532104161849	0.0590310734565217	0.6184618396195652	0.0060259034285714	2
2020	683.0	4906485.285714285	1052494.795918367	390.150289017341	6509.195652173913	66529.19565217392	22.95238095238095	0.4849984057959183	0.1639797281632653	0.0036986772312138	0.0580440035652173	0.6161179001956522	0.0058866189523809	2
2020	908.0	4878412.071428571	1047558.2108843536	394.6300578034682	6396.271739130435	66189.27173913043	17.47619047619048	0.482320417877551	0.1640105552312925	0.0037441440462427	0.057056933673913	0.6137739607717392	0.0057473344761904	2
2020	2199.0	4850338.857142857	1042621.62585034	399.1098265895954	6283.347826086956	65849.34782608696	12.0	0.4796424299591836	0.1640413822993197	0.0037896108612716	0.0560698637826087	0.6114300213478261	0.00560805	2
2020	1051.0	4822265.642857143	1037685.0408163264	403.5895953757225	6170.423913043478	65509.42391304348	81.18181818181819	0.4769644420408163	0.1640722093673469	0.0038350776763005	0.0550827938913043	0.609086081923913	0.005999437090909	2
2020	144.0	4794192.428571429	1032748.4557823128	408.0693641618497	6057.5	65169.5	150.36363636363637	0.4742864541224489	0.1641030364353741	0.0038805444913294	0.054095724	0.6067421425	0.0063908241818181	2
2020	1425.0	4766119.214285715	1027811.8707482992	412.5491329479769	5944.576086956522	64829.57608695652	219.54545454545456	0.4716084662040816	0.1641338635034013	0.0039260113063583	0.0531086541086956	0.6043982030760869	0.0067822112727272	2
2020	46.0	4738046.0	1022875.2857142856	417.02890173410407	5831.652173913043	64489.65217391304	288.72727272727275	0.4689304782857142	0.1641646905714285	0.0039714781213872	0.0521215842173913	0.602054263652174	0.0071735983636363	2
2020	1816.0	4709972.785714285	1017938.700680272	421.5086705202313	5718.728260869565	64149.72826086957	357.90909090909093	0.4662524903673469	0.1641955176394557	0.0040169449364161	0.0511345143260869	0.5997103242282609	0.0075649854545454	2
2020	42.0	4681899.571428571	1013002.1156462583	425.9884393063584	5605.804347826087	63809.80434782609	427.0909090909091	0.4635745024489796	0.1642263447074829	0.004062411751445	0.0501474444347826	0.5973663848043478	0.0079563725454545	2
2020	698.0	4653826.357142857	1008065.5306122449	430.4682080924856	5492.880434782608	63469.88043478261	496.2727272727273	0.4608965145306122	0.1642571717755102	0.0041078785664739	0.0491603745434782	0.5950224453804348	0.0083477596363636	2
2020	37.0	4625753.142857143	1003128.9455782312	434.9479768786128	5379.95652173913	63129.956521739135	565.4545454545455	0.4582185266122449	0.1642879988435374	0.0041533453815028	0.0481733046521739	0.5926785059565217	0.0087391467272727	2
2020	1990.0	4597679.928571429	998192.3605442176	439.4277456647399	5267.032608695652	62790.03260869565	634.6363636363637	0.4555405386938775	0.1643188259115646	0.0041988121965317	0.0471862347608695	0.5903345665326087	0.0091305338181818	2
2020	262.0	4569606.714285715	993255.775510204	443.9075144508671	5154.108695652174	62450.108695652176	703.8181818181819	0.4528625507755102	0.1643496529795918	0.0042442790115606	0.0461991648695652	0.5879906271086957	0.0095219209090909	2
2020	77964.0	4541533.5	988319.1904761904	448.3872832369942	5041.184782608695	62110.184782608696	773.0	0.4501845628571428	0.164380480047619	0.0042897458265895	0.0452120949782608	0.5856466876847826	0.009913308	2
2020	175.0	4513460.285714285	983382.6054421768	452.8670520231214	4928.260869565217	61770.260869565216	2042.7297297297296	0.4475065749387755	0.1644113071156462	0.0043352126416184	0.0442250250869565	0.5833027482608696	0.0226451569189189	2
2020	48.0	4485387.071428571	978446.0204081632	457.3468208092486	4815.336956521739	61430.33695652174	3312.45945945946	0.4448285870204082	0.1644421341836734	0.0043806794566473	0.0432379551956521	0.5809588088369565	0.0353770058378378	2
2020	117.0	4457313.857142857	973509.4353741496	461.8265895953757	4702.413043478261	61090.41304347826	4582.189189189189	0.4421505991020408	0.1644729612517007	0.0044261462716763	0.0422508853043478	0.5786148694130435	0.0481088547567567	2
2020	101.0	4429240.642857143	968572.850340136	466.3063583815029	4589.489130434782	60750.489130434784	5851.918918918919	0.4394726111836734	0.1645037883197279	0.0044716130867052	0.0412638154130434	0.5762709299891304	0.0608407036756756	2
2020	414.0	4401167.428571429	963636.2653061224	470.78612716763007	4476.565217391304	60410.5652173913	7121.648648648649	0.4367946232653061	0.1645346153877551	0.0045170799017341	0.0402767455217391	0.5739269905652173	0.0735725525945946	2
2020	206.0	4373094.214285715	958699.6802721088	475.2658959537573	4363.641304347826	60070.641304347824	8391.378378378378	0.4341166353469388	0.1645654424557823	0.004562546716763	0.0392896756304347	0.5715830511413044	0.0863044015135135	2
2020	53.0	4345021.0	953763.0952380951	479.7456647398844	4250.717391304348	59730.71739130435	9661.108108108108	0.4314386474285714	0.1645962695238095	0.0046080135317919	0.0383026057391304	0.5692391117173913	0.0990362504324324	2
2020	42.0	4316947.785714285	948826.5102040817	484.2254335260116	4137.793478260869	59390.79347826087	10930.837837837838	0.428760659510204	0.1646270965918367	0.0046534803468208	0.037315535847826	0.5668951722934783	0.1117680993513513	2
2020	577.0	4288874.571428571	943889.925170068	488.70520231213874	4024.869565217391	59050.86956521739	12200.567567567568	0.4260826715918367	0.1646579236598639	0.0046989471618497	0.0363284659565217	0.5645512328695652	0.1244999482702702	2
2020	557.0	4260801.357142857	938953.3401360544	493.1849710982659	3911.945652173913	58710.94565217391	13470.297297297298	0.4234046836734694	0.1646887507278911	0.0047444139768786	0.0353413960652174	0.5622072934456521	0.1372317971891892	2
2020	50.0	4232728.142857143	934016.7551020408	497.6647398843931	3799.021739130434	58371.02173913043	14740.027027027028	0.420726695755102	0.1647195777959183	0.0047898807919075	0.034354326173913	0.5598633540217391	0.1499636461081081	2
2020	148.0	4204654.928571429	929080.1700680272	502.1445086705202	3686.097826086956	58031.09782608696	16009.756756756757	0.4180487078367346	0.1647504048639455	0.0048353476069364	0.0333672562826087	0.5575194145978261	0.162695495027027	2
2020	108.0	4176581.714285714	924143.5850340136	506.6242774566474	3573.173913043478	57691.17391304348	17279.486486486487	0.4153707199183673	0.1647812319319727	0.0048808144219653	0.0323801863913043	0.5551754751739131	0.1754273439459459	2
2020	996.0	4148508.5	919207.0	511.1040462427746	3460.25	57351.25	18549.216216216217	0.412692732	0.164812059	0.0049262812369942	0.0313931165	0.55283153575	0.1881591928648648	2
2020	236.0	4120435.285714285	914270.4149659864	515.5838150289018	3347.326086956521	57011.32608695653	19818.945945945947	0.4100147440816326	0.1648428860680272	0.0049717480520231	0.0304060466086956	0.5504875963260869	0.2008910417837837	2
2020	511.0	4092362.0714285714	909333.8299319728	520.0635838150289	3234.402173913043	56671.40217391304	21088.67567567568	0.4073367561632652	0.1648737131360544	0.005017214867052	0.0294189767173913	0.5481436569021739	0.2136228907027027	2
2020	59.0	4064288.857142857	904397.2448979592	524.5433526011561	3121.478260869565	56331.47826086957	22358.405405405407	0.4046587682448979	0.1649045402040816	0.0050626816820809	0.0284319068260869	0.5457997174782608	0.2263547396216216	2
2020	355.0	4036215.642857143	899460.6598639456	529.0231213872833	3008.554347826086	55991.55434782609	23628.135135135137	0.4019807803265306	0.1649353672721088	0.0051081484971098	0.0274448369347826	0.5434557780543479	0.2390865885405405	2
2020	40.0	4008142.428571428	894524.074829932	533.5028901734104	2895.630434782608	55651.63043478261	24897.864864864867	0.3993027924081632	0.164966194340136	0.0051536153121387	0.0264577670434782	0.5411118386304348	0.2518184374594595	2
2020	10742.0	3980069.2142857146	889587.4897959183	537.9826589595375	2782.70652173913	55311.706521739135	26167.5945945946	0.3966248044897958	0.1649970214081632	0.0051990821271676	0.0254706971521739	0.5387678992065217	0.2645502863783784	2
2020	247.0	3951996.0	884650.9047619047	542.4624277456647	2669.782608695652	54971.78260869565	27437.324324324327	0.3939468165714285	0.1650278484761904	0.0052445489421965	0.0244836272608695	0.5364239597826087	0.2772821352972973	2
2020	85.0	3923922.785714285	879714.3197278911	546.942196531792	2556.858695652174	54631.858695652176	28707.054054054057	0.3912688286530612	0.1650586755442177	0.0052900157572254	0.0234965573695652	0.5340800203586956	0.2900139842162162	2
2020	919.0	3895849.571428571	874777.7346938775	551.4219653179191	2443.934782608696	54291.934782608696	29976.783783783787	0.3885908407346938	0.1650895026122449	0.0053354825722543	0.0225094874782608	0.5317360809347826	0.3027458331351351	2
2020	44.0	3867776.357142857	869841.1496598639	555.9017341040462	2331.010869565218	53952.010869565216	31246.513513513517	0.3859128528163265	0.1651203296802721	0.0053809493872832	0.0215224175869565	0.5293921415108696	0.3154776820540541	2
2020	41.0	3839703.142857143	864904.5646258503	560.3815028901734	2218.086956521738	53612.08695652174	32516.243243243243	0.3832348648979591	0.1651511567482993	0.0054264162023121	0.0205353476956521	0.5270482020869565	0.328209530972973	2
2020	55.0	3811629.928571428	859967.9795918367	564.8612716763006	2105.16304347826	53272.16304347826	33785.97297297297	0.3805568769795918	0.1651819838163265	0.005471883017341	0.0195482778043478	0.5247042626630435	0.3409413798918919	2
2020	73.0	3783556.7142857146	855031.3945578231	569.3410404624278	1992.239130434782	52932.239130434784	35055.70270270271	0.3778788890612244	0.1652128108843537	0.0055173498323699	0.0185612079130434	0.5223603232391304	0.3536732288108108	2
2020	335.0	3755483.5	850094.8095238095	573.820809248555	1879.315217391304	52592.3152173913	36325.43243243243	0.3752009011428571	0.1652436379523809	0.0055628166473988	0.0175741380217391	0.5200163838152174	0.3664050777297297	2
2020	114.0	3727410.285714285	845158.2244897959	578.3005780346821	1766.391304347826	52252.391304347824	37595.16216216217	0.3725229132244897	0.1652744650204081	0.0056082834624277	0.0165870681304347	0.5176724443913043	0.3791369266486487	2
2020	561.0	3699337.071428571	840221.6394557822	582.7803468208092	1653.467391304348	51912.46739130435	38864.89189189189	0.3698449253061224	0.1653052920884353	0.0056537502774566	0.0155999982391304	0.5153285049673912	0.3918687755675675	2
2020	111.0	3671263.857142857	835285.0544217686	587.2601156069364	1540.54347826087	51572.54347826087	40134.62162162163	0.3671669373877551	0.1653361191564625	0.0056992170924855	0.014612928347826	0.5129845655434783	0.4046006244864865	2
2020	204.0	3643190.642857143	830348.469387755	591.7398843930637	1427.61956521739	51232.61956521739	41404.35135135135	0.3644889494693877	0.1653669462244898	0.0057446839075144	0.0136258584565217	0.5106406261195652	0.4173324734054054	2
2020	182.0	3615117.428571428	825411.8843537414	596.2196531791908	1314.695652173912	50892.69565217391	42674.08108108108	0.3618109615510204	0.165397773292517	0.0057901507225433	0.0126387885652173	0.5082966866956522	0.4300643223243243	2
2020	493.0	3587044.2142857146	820475.2993197278	600.6994219653179	1201.771739130434	50552.77173913043	43943.81081081081	0.359132973632653	0.1654286003605442	0.0058356175375722	0.011651718673913	0.5059527472717391	0.4427961712432433	2
2020	503.0	3558971.0	815538.7142857142	605.179190751445	1088.847826086956	50212.84782608696	45213.54054054054	0.3564549857142857	0.1654594274285714	0.0058810843526011	0.0106646487826086	0.503608807847826	0.4555280201621621	2
2020	1399.0	3530897.785714285	810602.1292517006	609.6589595375723	975.923913043478	49872.92391304348	46483.27027027027	0.3537769977959183	0.1654902544965986	0.00592655116763	0.0096775788913043	0.501264868423913	0.4682598690810811	2
2020	99280.0	3502824.571428571	805665.544217687	614.1387283236994	863.0	49533.0	47753.0	0.351099009877551	0.1655210815646258	0.0059720179826589	0.008690509	0.498920929	0.480991718	2
2020	109.0	3474751.3571428573	800728.9591836734	618.6184971098266	905.5555555555557	49710.60493827161	45216.642857142855	0.3484210219591837	0.165551908632653	0.0060174847976878	0.0091093087654321	0.5005630421851852	0.4583612758571428	2
2020	39.0	3446678.1428571427	795792.3741496598	623.0982658959538	948.1111111111112	49888.20987654321	42680.28571428572	0.3457430340408163	0.1655827357006802	0.0060629516127167	0.0095281085308641	0.5022051553703704	0.4357308337142857	2
2020	178.0	3418604.928571428	790855.7891156462	627.5780346820809	990.6666666666666	50065.81481481482	40143.92857142857	0.3430650461224489	0.1656135627687074	0.0061084184277456	0.0099469082962962	0.5038472685555556	0.4131003915714286	2
2020	414.0	3390531.7142857146	785919.2040816325	632.0578034682081	1033.2222222222222	50243.41975308642	37607.57142857143	0.3403870582040816	0.1656443898367346	0.0061538852427745	0.0103657080617283	0.5054893817407408	0.3904699494285714	2
2020	1776.0	3362458.5	780982.6190476189	636.5375722543353	1075.7777777777778	50421.02469135803	35071.21428571429	0.3377090702857143	0.1656752169047619	0.0061993520578034	0.0107845078271604	0.5071314949259259	0.3678395072857143	2
2020	1919.0	3334385.285714285	776046.0340136054	641.0173410404625	1118.3333333333333	50598.62962962963	32534.857142857145	0.3350310823673469	0.1657060439727891	0.0062448188728323	0.0112033075925925	0.5087736081111112	0.3452090651428571	2
2020	7705.0	3306312.071428571	771109.4489795918	645.4971098265896	1160.888888888889	50776.23456790124	29998.5	0.3323530944489795	0.1657368710408163	0.0062902856878612	0.0116221073580246	0.5104157212962963	0.322578623	2
2020	485.0	3278238.8571428573	766172.8639455782	649.9768786127167	1203.4444444444443	50953.83950617284	27462.14285714286	0.3296751065306122	0.1657676981088435	0.0063357525028901	0.0120409071234567	0.5120578344814815	0.2999481808571428	2
2020	1093.0	3250165.6428571427	761236.2789115646	654.4566473988439	1246.0	51131.444444444445	24925.78571428572	0.3269971186122449	0.1657985251768707	0.006381219317919	0.0124597068888888	0.5136999476666667	0.2773177387142857	2
2020	226.0	3222092.428571428	756299.693877551	658.9364161849711	1288.5555555555557	51309.049382716046	22389.42857142857	0.3243191306938775	0.1658293522448979	0.0064266861329479	0.0128785066543209	0.5153420608518519	0.2546872965714286	2
2020	13416.0	3194019.2142857146	751363.1088435374	663.4161849710983	1331.111111111111	51486.654320987655	19853.07142857143	0.3216411427755101	0.1658601793129251	0.0064721529479768	0.013297306419753	0.516984174037037	0.2320568544285714	2
2020	335.0	3165946.0	746426.5238095238	667.8959537572255	1373.6666666666667	51664.259259259255	17316.71428571429	0.3189631548571428	0.1658910063809524	0.0065176197630057	0.0137161061851851	0.5186262872222223	0.2094264122857143	2
2020	96.0	3137872.785714285	741489.9387755102	672.3757225433526	1416.2222222222222	51841.864197530864	14780.357142857143	0.3162851669387755	0.1659218334489796	0.0065630865780346	0.0141349059506172	0.5202684004074074	0.1867959701428571	2
2020	74583.0	3109799.571428571	736553.3537414966	676.8554913294797	1458.7777777777778	52019.46913580247	12244.0	0.3136071790204081	0.1659526605170068	0.0066085533930635	0.0145537057160493	0.5219105135925926	0.164165528	2
2020	213.0	3081726.3571428573	731616.768707483	681.335260115607	1501.3333333333337	52197.07407407407	12030.636363636364	0.3109291911020407	0.165983487585034	0.0066540202080924	0.0149725054814814	0.5235526267777778	0.1711819697727273	2
2020	65.0	3053653.1428571427	726680.1836734693	685.8150289017342	1543.888888888889	52374.67901234568	11817.272727272728	0.3082512031836734	0.1660143146530612	0.0066994870231213	0.0153913052469135	0.525194739962963	0.1781984115454545	2
2020	58.0	3025579.928571428	721743.5986394557	690.2947976878613	1586.4444444444443	52552.28395061728	11603.90909090909	0.3055732152653061	0.1660451417210884	0.0067449538381502	0.0158101050123456	0.5268368531481481	0.1852148533181818	2
2020	167.0	2997506.7142857146	716807.0136054421	694.7745664739884	1629.0	52729.88888888889	11390.545454545454	0.3028952273469387	0.1660759687891156	0.0067904206531791	0.0162289047777777	0.5284789663333334	0.192231295090909	2
2020	370.0	2969433.5	711870.4285714285	699.2543352601156	1671.5555555555557	52907.49382716049	11177.181818181818	0.3002172394285713	0.1661067958571428	0.006835887468208	0.0166477045432098	0.5301210795185185	0.1992477368636363	2
2020	2366.0	2941360.285714285	706933.8435374149	703.7341040462428	1714.111111111111	53085.0987654321	10963.818181818182	0.2975392515102041	0.16613762292517	0.0068813542832369	0.0170665043086419	0.5317631927037036	0.2062641786363636	2
2020	61.0	2913287.071428571	701997.2585034013	708.21387283237	1756.6666666666667	53262.7037037037	10750.454545454546	0.2948612635918367	0.1661684499931972	0.0069268210982658	0.017485304074074	0.5334053058888889	0.2132806204090909	2
2020	799.0	2885213.8571428573	697060.6734693877	712.6936416184972	1799.2222222222222	53440.30864197531	10537.090909090908	0.2921832756734693	0.1661992770612244	0.0069722879132947	0.0179041038395061	0.535047419074074	0.2202970621818182	2
2020	869.0	2857140.6428571427	692124.0884353741	717.1734104046243	1841.7777777777776	53617.91358024691	10323.727272727272	0.289505287755102	0.1662301041292517	0.0070177547283236	0.0183229036049382	0.5366895322592593	0.2273135039545454	2
2020	105.0	2829067.428571428	687187.5034013605	721.6531791907514	1884.3333333333333	53795.51851851852	10110.363636363636	0.2868272998367346	0.1662609311972789	0.0070632215433526	0.0187417033703703	0.5383316454444445	0.2343299457272727	2
2020	36.0	2800994.2142857146	682250.9183673469	726.1329479768787	1926.888888888889	53973.12345679013	9897.0	0.2841493119183673	0.1662917582653061	0.0071086883583815	0.0191605031358024	0.5399737586296296	0.2413463875	2
2020	1983.0	2772921.0	677314.3333333333	730.6127167630058	1969.4444444444448	54150.72839506173	9683.636363636364	0.2814713239999999	0.1663225853333333	0.0071541551734104	0.0195793029012345	0.5416158718148149	0.2483628292727273	2
2020	27924.0	2744847.785714285	672377.7482993196	735.092485549133	2012.0	54328.333333333336	9470.272727272728	0.2787933360816326	0.1663534124013605	0.0071996219884393	0.0199981026666666	0.543257985	0.2553792710454545	2
2020	59.0	2716774.571428571	667441.163265306	739.5722543352601	2054.555555555556	54505.93827160494	9256.909090909092	0.2761153481632653	0.1663842394693877	0.0072450888034682	0.0204169024320987	0.5449000981851851	0.2623957128181818	2
2020	514.0	2688701.3571428573	662504.5782312924	744.0520231213873	2097.1111111111118	54683.54320987655	9043.545454545454	0.2734373602448979	0.1664150665374149	0.0072905556184971	0.0208357021975308	0.5465422113703704	0.2694121545909091	2
2020	31.0	2660628.1428571427	657567.9931972788	748.5317919075145	2139.666666666667	54861.14814814815	8830.181818181818	0.2707593723265306	0.1664458936054421	0.007336022433526	0.0212545019629629	0.5481843245555555	0.2764285963636363	2
2020	137.0	2632554.928571428	652631.4081632652	753.0115606936416	2182.222222222222	55038.75308641976	8616.818181818182	0.2680813844081632	0.1664767206734693	0.0073814892485549	0.021673301728395	0.5498264377407407	0.2834450381363636	2
2020	22833.0	2604481.7142857146	647694.8231292516	757.4913294797688	2224.777777777778	55216.35802469136	8403.454545454544	0.2654033964897958	0.1665075477414966	0.0074269560635838	0.0220921014938271	0.551468550925926	0.2904614799090909	2
2020	93.0	2576408.5	642758.238095238	761.971098265896	2267.333333333333	55393.96296296296	8190.090909090909	0.2627254085714285	0.1665383748095238	0.0074724228786127	0.0225109012592592	0.5531106641111111	0.2974779216818182	2
2020	122.0	2548335.285714285	637821.6530612244	766.4508670520231	2309.8888888888887	55571.56790123456	7976.727272727272	0.2600474206530612	0.166569201877551	0.0075178896936416	0.0229297010246913	0.5547527772962962	0.3044943634545454	2
2020	1612.0	2520262.071428571	632885.0680272108	770.9306358381504	2352.4444444444443	55749.17283950617	7763.363636363636	0.2573694327346938	0.1666000289455782	0.0075633565086705	0.0233485007901234	0.5563948904814815	0.3115108052272727	2
2020	23703.0	2492188.8571428573	627948.4829931972	775.4104046242775	2395.0	55926.77777777778	7550.0	0.2546914448163265	0.1666308560136054	0.0076088233236994	0.0237673005555555	0.5580370036666666	0.318527247	2
2020	17248.0	2464115.6428571427	623011.8979591836	779.8901734104046	2437.555555555556	56104.38271604938	8054.866666666667	0.2520134568979592	0.1666616830816326	0.0076542901387283	0.0241861003209876	0.5596791168518518	0.3180989102222222	2
2020	90.0	2436042.428571428	618075.31292517	784.3699421965318	2480.1111111111118	56281.98765432099	8559.733333333334	0.2493354689795918	0.1666925101496598	0.0076997569537572	0.0246049000864197	0.561321230037037	0.3176705734444444	2
2020	64.0	2407969.2142857146	613138.7278911564	788.849710982659	2522.666666666667	56459.59259259259	9064.6	0.2466574810612244	0.166723337217687	0.0077452237687861	0.0250236998518518	0.5629633432222222	0.3172422366666667	2
2020	56.0	2379896.0	608202.1428571428	793.3294797687862	2565.222222222222	56637.1975308642	9569.466666666667	0.243979493142857	0.1667541642857142	0.007790690583815	0.0254424996172839	0.5646054564074074	0.3168138998888889	2
2020	332.0	2351822.785714285	603265.5578231292	797.8092485549133	2607.777777777778	56814.8024691358	10074.333333333334	0.2413015052244898	0.1667849913537415	0.0078361573988439	0.025861299382716	0.5662475695925926	0.3163855631111111	2
2020	653.0	2323749.571428571	598328.9727891156	802.2890173410404	2650.333333333333	56992.40740740741	10579.2	0.2386235173061224	0.1668158184217687	0.0078816242138728	0.0262800991481481	0.5678896827777777	0.3159572263333333	2
2020	185.0	2295676.3571428573	593392.387755102	806.7687861271677	2692.8888888888887	57170.01234567901	11084.066666666666	0.235945529387755	0.1668466454897959	0.0079270910289017	0.0266988989135802	0.569531795962963	0.3155288895555556	2
2020	389.0	2267603.1428571427	588455.8027210883	811.2485549132948	2735.4444444444443	57347.61728395062	11588.933333333334	0.2332675414693877	0.1668774725578231	0.0079725578439306	0.0271176986790123	0.5711739091481481	0.3151005527777778	2
2020	36.0	2239529.928571428	583519.2176870748	815.7283236994219	2778.0	57525.22222222222	12093.8	0.2305895535510204	0.1669082996258503	0.0080180246589595	0.0275364984444444	0.5728160223333333	0.314672216	2
2020	2344.0	2211456.7142857146	578582.6326530611	820.2080924855492	2820.555555555556	57702.82716049383	12598.666666666668	0.227911565632653	0.1669391266938775	0.0080634914739884	0.0279552982098765	0.5744581355185185	0.3142438792222222	2
2020	348.0	2183383.5	573646.0476190476	824.6878612716763	2863.1111111111118	57880.43209876544	13103.533333333333	0.2252335777142856	0.1669699537619047	0.0081089582890173	0.0283740979753086	0.5761002487037037	0.3138155424444445	2
2020	112.0	2155310.285714285	568709.4625850338	829.1676300578035	2905.666666666667	58058.03703703704	13608.4	0.2225555897959182	0.1670007808299319	0.0081544251040462	0.0287928977407407	0.5777423618888888	0.3133872056666666	2
2020	534.0	2127237.071428571	563772.8775510204	833.6473988439307	2948.222222222222	58235.64197530864	14113.266666666666	0.219877601877551	0.1670316078979591	0.0081998919190751	0.0292116975061728	0.5793844750740741	0.3129588688888889	2
2020	153.0	2099163.8571428573	558836.2925170066	838.1271676300578	2990.777777777778	58413.246913580246	14618.133333333331	0.2171996139591836	0.1670624349659863	0.008245358734104	0.0296304972716049	0.5810265882592592	0.3125305321111111	2
2020	2340.0	2071090.6428571427	553899.7074829931	842.606936416185	3033.333333333333	58590.851851851854	15123.0	0.2145216260408162	0.1670932620340136	0.0082908255491329	0.030049297037037	0.5826687014444444	0.3121021953333333	2
2020	568.0	2043017.428571428	548963.1224489794	847.0867052023121	3075.888888888889	58768.456790123455	15627.866666666669	0.211843638122449	0.1671240891020408	0.0083362923641618	0.0304680968024691	0.5843108146296296	0.3116738585555555	2
2020	256.0	2014944.2142857143	544026.5374149659	851.5664739884394	3118.4444444444443	58946.06172839506	16132.733333333334	0.2091656502040816	0.167154916170068	0.0083817591791907	0.0308868965679012	0.5859529278148148	0.3112455217777778	2
2020	204.0	1986871.0	539089.9523809524	856.0462427745665	3161.0	59123.66666666666	16637.6	0.2064876622857142	0.1671857432380952	0.0084272259942196	0.0313056963333333	0.5875950409999999	0.310817185	2
2020	52.0	1958797.7857142852	534153.3673469387	860.5260115606936	3203.555555555556	59301.27160493827	17142.466666666667	0.2038096743673468	0.1672165703061224	0.0084726928092485	0.0317244960987654	0.5892371541851852	0.3103888482222222	2
2020	218.0	1930724.571428571	529216.7823129252	865.0057803468209	3246.1111111111118	59478.87654320987	17647.333333333336	0.2011316864489795	0.1672473973741496	0.0085181596242774	0.0321432958641975	0.5908792673703703	0.3099605114444445	2
2020	1804.0	1902651.3571428573	524280.1972789115	869.485549132948	3288.666666666667	59656.48148148148	18152.2	0.1984536985306122	0.1672782244421768	0.0085636264393063	0.0325620956296296	0.5925213805555556	0.3095321746666666	2
2020	46.0	1874578.1428571427	519343.612244898	873.9653179190751	3331.222222222222	59834.08641975309	18657.066666666666	0.1957757106122448	0.1673090515102041	0.0086090932543352	0.0329808953950617	0.5941634937407407	0.3091038378888889	2
2020	77.0	1846504.928571428	514407.02721088426	878.4450867052024	3373.777777777778	60011.69135802469	19161.93333333333	0.1930977226938774	0.1673398785782313	0.0086545600693641	0.0333996951604938	0.5958056069259259	0.3086755011111111	2
2020	240.0	1818431.7142857143	509470.4421768708	882.9248554913295	3416.333333333333	60189.29629629629	19666.8	0.1904197347755102	0.1673707056462585	0.008700026884393	0.0338184949259259	0.5974477201111111	0.3082471643333334	2
2020	240.0	1790358.5	504533.857142857	887.4046242774567	3458.888888888889	60366.9012345679	20171.666666666664	0.1877417468571428	0.1674015327142857	0.0087454936994219	0.034237294691358	0.5990898332962963	0.3078188275555555	2
2020	319.0	1762285.2857142854	499597.2721088436	891.8843930635838	3501.4444444444443	60544.50617283951	20676.533333333333	0.1850637589387754	0.1674323597823129	0.0087909605144508	0.0346560944567901	0.6007319464814814	0.3073904907777778	2
2020	613.0	1734212.071428571	494660.6870748298	896.364161849711	3544.0	60722.11111111111	21181.4	0.1823857710204081	0.1674631868503401	0.0088364273294797	0.0350748942222222	0.6023740596666667	0.306962154	2
2020	327.0	1706138.8571428573	489724.10204081633	900.8439306358382	3586.555555555556	60899.71604938272	21686.266666666663	0.1797077831020407	0.1674940139183673	0.0088818941445086	0.0354936939876543	0.6040161728518518	0.3065338172222222	2
2020	35.0	1678065.6428571427	484787.5170068026	905.3236994219652	3629.1111111111113	61077.32098765432	22191.13333333333	0.1770297951836734	0.1675248409863945	0.0089273609595375	0.0359124937530864	0.605658286037037	0.3061054804444444	2
2020	22532.0	1649992.4285714282	479850.9319727891	909.8034682080925	3671.666666666667	61254.92592592593	22696.0	0.174351807265306	0.1675556680544217	0.0089728277745664	0.0363312935185185	0.6073003992222222	0.3056771436666667	2
2020	450.0	1621919.2142857146	474914.3469387754	914.2832369942196	3714.222222222222	61432.53086419753	23200.86666666667	0.1716738193469387	0.1675864951224489	0.0090182945895953	0.0367500932839506	0.6089425124074074	0.3052488068888889	2
2020	34.0	1593846.0	469977.7619047619	918.7630057803468	3756.777777777778	61610.135802469136	23705.733333333334	0.1689958314285714	0.1676173221904761	0.0090637614046242	0.0371688930493827	0.6105846255925925	0.3048204701111111	2
2020	306.0	1565772.7857142854	465041.17687074817	923.242774566474	3799.3333333333335	61787.740740740745	24210.6	0.166317843510204	0.1676481492585034	0.0091092282196531	0.0375876928148148	0.6122267387777778	0.3043921333333333	2
2020	213.0	1537699.571428571	460104.5918367347	927.7225433526012	3841.888888888889	61965.345679012345	24715.466666666667	0.1636398555918367	0.1676789763265306	0.009154695034682	0.0380064925802469	0.6138688519629629	0.3039637965555555	2
2020	111.0	1509626.3571428573	455168.00680272095	932.2023121387284	3884.444444444444	62142.95061728395	25220.33333333333	0.1609618676734693	0.1677098033945578	0.0092001618497109	0.038425292345679	0.6155109651481481	0.3035354597777778	2
2020	521.0	1481553.1428571427	450231.42176870746	936.6820809248557	3927.0	62320.55555555556	25725.2	0.1582838797551019	0.167740630462585	0.0092456286647398	0.0388440921111111	0.6171530783333333	0.303107123	2
2020	987.0	1453479.9285714282	445294.8367346937	941.1618497109828	3969.555555555556	62498.16049382716	26230.066666666666	0.1556058918367346	0.1677714575306122	0.0092910954797687	0.0392628918765432	0.6187951915185185	0.3026787862222222	2
2020	51.0	1425406.7142857146	440358.2517006802	945.64161849711	4012.1111111111113	62675.76543209877	26734.93333333333	0.1529279039183673	0.1678022845986394	0.0093365622947976	0.0396816916419753	0.6204373047037037	0.3022504494444444	2
2020	36.0	1397333.5	435421.6666666665	950.121387283237	4054.666666666667	62853.37037037037	27239.8	0.1502499159999999	0.1678331116666666	0.0093820291098265	0.0401004914074074	0.6220794178888889	0.3018221126666667	2
2020	208.0	1369260.2857142854	430485.081632653	954.6011560693642	4097.222222222223	63030.97530864197	27744.666666666668	0.1475719280816326	0.1678639387346938	0.0094274959248554	0.0405192911728395	0.623721531074074	0.3013937758888889	2
2020	44.0	1341187.071428571	425548.4965986393	959.0809248554914	4139.777777777777	63208.58024691358	28249.533333333333	0.1448939401632653	0.167894765802721	0.0094729627398843	0.0409380909382716	0.6253636442592592	0.3009654391111111	2
2020	120.0	1313113.8571428573	420611.9115646258	963.5606936416184	4182.333333333334	63386.18518518518	28754.4	0.1422159522448979	0.1679255928707483	0.0095184295549132	0.0413568907037037	0.6270057574444444	0.3005371023333333	2
2020	533.0	1285040.6428571427	415675.3265306121	968.0404624277456	4224.888888888889	63563.79012345679	29259.266666666663	0.1395379643265305	0.1679564199387755	0.0095638963699421	0.0417756904691358	0.6286478706296296	0.3001087655555556	2
2020	65.0	1256967.4285714282	410738.7414965986	972.5202312138728	4267.444444444444	63741.3950617284	29764.13333333333	0.1368599764081631	0.1679872470068027	0.009609363184971	0.0421944902345679	0.6302899838148148	0.2996804287777778	2
2020	101149.0	1228894.2142857146	405802.15646258486	977.0	4310.0	63919.0	30269.0	0.1341819884897959	0.1680180740748299	0.00965483	0.04261329	0.631932097	0.299252092	2
2020	37003.0	1200821.0	400865.57142857136	979.4545454545456	8418.363636363636	81378.90909090909	30356.18181818182	0.1315040005714285	0.1680489011428571	0.0090462214545454	0.052003113	0.6430713673636363	0.2804146508181818	2
2020	92.0	1172747.7857142854	395928.9863945576	981.9090909090908	12526.727272727272	98838.81818181818	30443.36363636364	0.1288260126530611	0.1680797282108843	0.0084376129090909	0.0613929359999999	0.6542106377272727	0.2615772096363636	2
2020	506.0	1144674.571428571	390992.40136054414	984.3636363636364	16635.090909090908	116298.72727272728	30530.545454545456	0.1261480247346939	0.1681105552789115	0.0078290043636363	0.070782759	0.6653499080909091	0.2427397684545454	2
2020	111.0	1116601.3571428573	386055.8163265304	986.818181818182	20743.454545454544	133758.63636363635	30617.727272727272	0.1234700368163265	0.1681413823469387	0.0072203958181818	0.0801725819999999	0.6764891784545455	0.2239023272727273	2
2020	10525.0	1088528.1428571427	381119.2312925169	989.2727272727273	24851.81818181818	151218.54545454547	30704.90909090909	0.1207920488979591	0.1681722094149659	0.0066117872727272	0.0895624049999999	0.6876284488181819	0.2050648860909091	2
2020	202.0	1060454.9285714282	376182.6462585034	991.7272727272727	28960.181818181816	168678.45454545456	30792.090909090908	0.1181140609795917	0.1682030364829932	0.0060031787272727	0.0989522279999999	0.6987677191818182	0.1862274449090909	2
2020	114.0	1032381.7142857146	371246.0612244897	994.181818181818	33068.545454545456	186138.36363636365	30879.272727272728	0.1154360730612243	0.1682338635510204	0.0053945701818181	0.108342051	0.7099069895454545	0.1673900037272727	2
2020	514.0	1004308.5	366309.4761904762	996.6363636363636	37176.90909090909	203598.27272727276	30966.454545454544	0.1127580851428571	0.1682646906190476	0.0047859616363636	0.1177318739999999	0.7210462599090909	0.1485525625454545	2
2020	5706.0	976235.2857142854	361372.8911564625	999.0909090909092	41285.27272727272	221058.18181818185	31053.636363636364	0.1100800972244897	0.1682955176870748	0.004177353090909	0.1271216969999999	0.7321855302727273	0.1297151213636363	2
2020	240.0	948162.0714285708	356436.306122449	1001.5454545454544	45393.63636363636	238518.0909090909	31140.81818181818	0.1074021093061223	0.168326344755102	0.0035687445454545	0.13651152	0.7433248006363636	0.1108776801818181	2
2020	339284.0	920088.8571428572	351499.72108843527	1004.0	49502.0	255978.0	31228.0	0.1047241213877551	0.1683571718231292	0.002960136	0.145901343	0.754464071	0.092040239	2
2020	135.0	892015.6428571427	346563.1360544218	938.6	44280.2	219725.2	25802.8	0.1020461334693877	0.1683879988911564	0.003680608	0.1620463758	0.7483327756	0.081580663	2
2020	31.0	863942.4285714282	341626.55102040805	873.2	39058.4	183472.4	20377.6	0.0993681455510203	0.1684188259591836	0.00440108	0.1781914086	0.7422014802	0.071121087	2
2020	2496.0	835869.2142857146	336689.96598639456	807.8	33836.6	147219.59999999998	14952.4	0.0966901576326529	0.1684496530272108	0.005121552	0.1943364414	0.7360701848000001	0.0606615109999999	2
2020	1005.0	807796.0	331753.38095238083	742.4	28614.8	110966.8	9527.2	0.0940121697142856	0.168480480095238	0.0058420239999999	0.2104814742	0.7299388894000001	0.0502019349999999	2
2020	103223.0	779722.7857142854	326816.79591836734	677.0	23393.0	74714.0	4102.0	0.0913341817959183	0.1685113071632653	0.006562496	0.226626507	0.723807594	0.039742359	2
2020	105.0	751649.5714285709	321880.2108843536	862.2941176470588	23385.647058823528	70121.8125	5322.8125	0.0886561938775509	0.1685421342312925	0.0075376612352941	0.221570442	0.6795565649375	0.0560831423125	2
2020	335.0	723576.3571428573	316943.6258503401	1047.5882352941176	23378.29411764706	65529.625	6543.625	0.0859782059591836	0.1685729612993197	0.0085128264705882	0.216514377	0.635305535875	0.072423925625	2
2020	38.0	695503.1428571427	312007.0408163264	1232.8823529411766	23370.941176470587	60937.4375	7764.4375	0.0833002180408163	0.1686037883673469	0.0094879917058823	0.211458312	0.5910545068125	0.0887647089374999	2
2020	57.0	667429.9285714282	307070.4557823129	1418.1764705882351	23363.58823529412	56345.25	8985.25	0.0806222301224489	0.1686346154353741	0.0104631569411764	0.206402247	0.54680347775	0.1051054922499999	2
2020	38.0	639356.7142857146	302133.8707482992	1603.470588235294	23356.235294117647	51753.0625	10206.0625	0.0779442422040815	0.1686654425034013	0.0114383221764705	0.201346182	0.5025524486875	0.1214462755624999	2
2020	324.0	611283.5	297197.2857142857	1788.764705882353	23348.88235294117	47160.875	11426.875	0.0752662542857142	0.1686962695714285	0.0124134874117647	0.196290117	0.458301419625	0.137787058875	2
2020	162.0	583210.2857142854	292260.700680272	1974.058823529412	23341.529411764703	42568.6875	12647.6875	0.0725882663673468	0.1687270966394558	0.0133886526470588	0.191234052	0.4140503905625	0.1541278421875	2
2020	187.0	555137.0714285709	287324.11564625846	2159.3529411764703	23334.176470588234	37976.5	13868.5	0.0699102784489795	0.168757923707483	0.0143638178823529	0.186177987	0.3697993615	0.1704686255	2
2020	34.0	527063.8571428573	282387.53061224474	2344.6470588235293	23326.82352941177	33384.3125	15089.3125	0.0672322905306122	0.1687887507755102	0.015338983117647	0.181121922	0.3255483324375	0.1868094088125	2
2020	3600.0	498990.6428571427	277450.94557823124	2529.9411764705883	23319.470588235294	28792.125	16310.125	0.0645543026122448	0.1688195778435374	0.0163141483529411	0.176065857	0.281297303375	0.203150192125	2
2020	63.0	470917.4285714282	272514.3605442175	2715.235294117647	23312.117647058825	24199.9375	17530.9375	0.0618763146938775	0.1688504049115646	0.0172893135882352	0.171009792	0.2370462743125	0.2194909754374999	2
2020	175.0	442844.21428571455	267577.775510204	2900.529411764706	23304.764705882357	19607.75	18751.75	0.0591983267755101	0.1688812319795918	0.0182644788235294	0.165953727	0.19279524525	0.23583175875	2
2020	66.0	414771.0	262641.1904761903	3085.8235294117644	23297.41176470588	15015.5625	19972.5625	0.0565203388571428	0.168912059047619	0.0192396440588235	0.160897662	0.1485442161875	0.2521725420625	2
2020	166.0	386697.7857142855	257704.6054421768	3271.1176470588234	23290.058823529413	10423.375	21193.375	0.0538423509387754	0.1689428861156462	0.0202148092941176	0.155841597	0.104293187125	0.268513325375	2
2020	14285.0	358624.5714285709	252768.02040816308	3456.411764705882	23282.70588235294	5831.1875	22414.1875	0.051164363020408	0.1689737131836734	0.0211899745294117	0.150785532	0.0600421580625	0.2848541086875	2
2020	78470.0	330551.3571428573	247831.4353741496	3641.705882352941	23275.352941176472	1239.0	23635.0	0.0484863751020407	0.1690045402517006	0.0221651397647058	0.145729467	0.015791129	0.301194892	2
2020	165401.0	302478.1428571427	242894.85034013583	3827.0	23268.0	26516.0	92781.0	0.0458083871836734	0.1690353673197278	0.023140305	0.140673402	0.160314498	0.560944453	2
2020	47379.0	274404.9285714282	237958.2653061224	3406.8888888888887	107.0	3185.0	17943.0	0.043130399265306	0.1690661943877551	0.0206017528888888	0.002249002	0.067221242	0.378721459	2
2020	457.0	246331.71428571452	233021.68027210864	2986.777777777778	92.85714285714286	5023.142857142857	14954.5	0.0404524113469387	0.1690970214557823	0.0180632007777777	0.0019337302857142	0.0690855918571428	0.3211609133333333	2
2020	265.0	218258.5	228085.09523809515	2566.666666666667	78.71428571428572	6861.285714285714	11966.0	0.0377744234285714	0.1691278485238095	0.0155246486666666	0.0016184585714285	0.0709499417142857	0.2636003676666666	2
2020	444.0	190185.28571428545	223148.51020408145	2146.555555555556	64.57142857142857	8699.428571428572	8977.5	0.035096435510204	0.1691586755918367	0.0129860965555555	0.0013031868571428	0.0728142915714285	0.2060398219999999	2
2020	132.0	162112.0714285709	218211.92517006796	1726.4444444444443	50.42857142857143	10537.571428571428	5989.0	0.0324184475918366	0.1691895026598639	0.0104475444444444	0.0009879151428571	0.0746786414285714	0.1484792763333333	2
2020	1286.0	134038.85714285728	213275.34013605444	1306.3333333333337	36.28571428571429	12375.714285714286	3000.5	0.0297404596734692	0.1692203297278911	0.0079089923333333	0.0006726434285714	0.0765429912857142	0.0909187306666666	2
2020	354.0	105965.64285714272	208338.7551020407	886.2222222222226	22.14285714285714	14213.857142857143	12.0	0.027062471755102	0.1692511567959183	0.0053704402222222	0.0003573717142857	0.0784073411428571	0.033358185	2
2020	199970.0	77892.42857142817	203402.1700680272	466.1111111111113	8.0	16052.0	143762.0	0.0243844838367346	0.1692819838639455	0.0028318881111111	4.21e-05	0.080271691	0.718916188	2
2020	156501.0	49819.21428571455	198465.5850340135	46.0	2713.0	40087.0	105989.0	0.0217064959183672	0.1693128109319727	0.000293336	0.017337645	0.256142024	0.677238027	2
2020	1142816.0	21746.0	193529.0	504666.0	307771.0	110188.0	4268.0	0.019028508	0.169343638	0.441599304	0.269309056	0.096418223	0.003734687	2
2020	12859.0	16220.0	148444.0	450992.3333333333	153888.0	55772.0	11003.0	0.015119574	0.1403401513333333	0.456241125	0.1347486825	0.072446832	0.31884259	2
2020	27980.0	10694.0	103359.0	397318.6666666667	5.0	1356.0	17738.0	0.01121064	0.1113366646666666	0.470882946	0.000188309	0.048475441	0.633950493	2
2020	707781.0	5168.0	58274.0	343645.0	147583.0	80654.0	68715.0	0.007301706	0.082333178	0.485524767	0.208514675	0.113954092	0.097084679	2
2020	875374.0	16087.0	90597.0	476223.0	161483.0	34992.0	84861.0	0.018377753	0.103494861	0.5440224	0.184472779	0.039973703	0.096942943	2
2020	290.0	55550.08108108108	102803.3918918919	473204.4324324324	159434.04054054053	34571.17567567567	83727.9054054054	0.0275820962162162	0.1052957406891891	0.5374847155	0.1820116436351351	0.0394459143648648	0.0956361604864864	2
2020	157.0	95013.16216216216	115009.7837837838	470185.86486486485	157385.0810810811	34150.35135135135	82594.81081081081	0.0367864394324324	0.1070966203783783	0.5309470310000001	0.1795505082702702	0.0389181257297297	0.0943293779729729	2
2020	134.0	134476.24324324325	127216.17567567568	467167.2972972973	155336.12162162163	33729.52702702703	81461.71621621621	0.0459907826486486	0.1088975000675675	0.5244093465	0.1770893729054054	0.0383903370945945	0.0930225954594594	2
2020	70.0	173939.32432432432	139422.56756756757	464148.7297297297	153287.16216216216	33308.7027027027	80328.62162162163	0.0551951258648648	0.1106983797567567	0.517871662	0.1746282375405405	0.0378625484594594	0.0917158129459459	2
2020	513.0	213402.40540540536	151628.95945945947	461130.1621621622	151238.2027027027	32887.87837837838	79195.52702702703	0.064399469081081	0.1124992594459459	0.5113339775	0.1721671021756756	0.0373347598243243	0.0904090304324324	2
2020	204.0	252865.48648648648	163835.35135135136	458111.5945945946	149189.24324324325	32467.054054054053	78062.43243243243	0.0736038122972973	0.1143001391351351	0.5047962930000001	0.1697059668108108	0.0368069711891891	0.0891022479189189	2
2020	44.0	292328.5675675676	176041.74324324325	455093.02702702704	147140.2837837838	32046.22972972973	76929.33783783784	0.0828081555135135	0.1161010188243243	0.4982586085	0.1672448314459459	0.036279182554054	0.0877954654054054	2
2020	159.0	331791.64864864864	188248.13513513515	452074.45945945947	145091.32432432432	31625.405405405407	75796.24324324324	0.0920124987297297	0.1179018985135135	0.491720924	0.1647836960810811	0.0357513939189189	0.0864886828918918	2
2020	453.0	371254.7297297297	200454.52702702704	449055.8918918919	143042.36486486485	31204.58108108108	74663.14864864865	0.1012168419459459	0.1197027782027027	0.4851832395	0.1623225607162162	0.0352236052837837	0.0851819003783783	2
2020	185.0	410717.8108108108	212660.9189189189	446037.3243243243	140993.4054054054	30783.75675675676	73530.05405405405	0.1104211851621621	0.1215036578918918	0.478645555	0.1598614253513513	0.0346958166486486	0.0838751178648648	2
2020	525.0	450180.8918918919	224867.3108108108	443018.7567567568	138944.44594594595	30362.932432432437	72396.95945945947	0.1196255283783783	0.123304537581081	0.4721078705	0.1574002899864864	0.0341680280135135	0.0825683353513513	2
2020	346.0	489643.97297297296	237073.7027027027	440000.1891891892	136895.48648648648	29942.108108108107	71263.86486486487	0.1288298715945946	0.1251054172702702	0.465570186	0.1549391546216216	0.0336402393783783	0.0812615528378378	2
2020	191.0	529107.054054054	249280.0945945946	436981.6216216216	134846.52702702704	29521.283783783783	70130.77027027027	0.1380342148108108	0.1269062969594594	0.4590325015	0.1524780192567567	0.0331124507432432	0.0799547703243243	2
2020	415.0	568570.1351351351	261486.48648648648	433963.0540540541	132797.56756756757	29100.45945945946	68997.67567567568	0.147238558027027	0.1287071766486486	0.452494817	0.1500168838918918	0.0325846621081081	0.0786479878108108	2
2020	587.0	608033.2162162162	273692.87837837834	430944.4864864865	130748.6081081081	28679.635135135133	67864.58108108108	0.1564429012432432	0.1305080563378378	0.4459571325	0.147555748527027	0.0320568734729729	0.0773412052972973	2
2020	321.0	647496.2972972973	285899.2702702703	427925.9189189189	128699.64864864864	28258.81081081081	66731.48648648648	0.1656472444594594	0.132308936027027	0.439419448	0.1450946131621621	0.0315290848378378	0.0760344227837837	2
2020	446.0	686959.3783783783	298105.66216216213	424907.35135135136	126650.6891891892	27837.986486486487	65598.3918918919	0.1748515876756756	0.1341098157162162	0.4328817635	0.1426334777972973	0.0310012962027027	0.0747276402702702	2
2020	242.0	726422.4594594594	310312.0540540541	421888.7837837838	124601.72972972972	27417.162162162163	64465.29729729729	0.1840559308918919	0.1359106954054054	0.426344079	0.1401723424324324	0.0304735075675675	0.0734208577567567	2
2020	238.0	765885.5405405405	322518.4459459459	418870.2162162162	122552.77027027028	26996.33783783784	63332.20270270271	0.1932602741081081	0.1377115750945945	0.4198063945	0.1377112070675675	0.0299457189324324	0.0721140752432432	2
2020	210.0	805348.6216216215	334724.83783783787	415851.64864864864	120503.8108108108	26575.513513513517	62199.10810810811	0.2024646173243243	0.1395124547837837	0.41326871	0.1352500717027027	0.0294179302972973	0.0708072927297297	2
2020	155.0	844811.7027027027	346931.2297297297	412833.08108108107	118454.85135135136	26154.68918918919	61066.01351351351	0.2116689605405405	0.1413133344729729	0.4067310255	0.1327889363378378	0.0288901416621621	0.0695005102162162	2
2020	80.0	884274.7837837838	359137.6216216216	409814.5135135135	116405.8918918919	25733.864864864867	59932.91891891892	0.2208733037567567	0.1431142141621621	0.400193341	0.1303278009729729	0.028362353027027	0.0681937277027027	2
2020	49.0	923737.8648648649	371344.0135135135	406795.9459459459	114356.93243243244	25313.04054054054	58799.82432432432	0.2300776469729729	0.1449150938513513	0.3936556565	0.1278666656081081	0.0278345643918918	0.0668869451891892	2
2020	70.0	963200.945945946	383550.4054054054	403777.3783783784	112307.97297297296	24892.216216216217	57666.72972972973	0.2392819901891892	0.1467159735405405	0.387117972	0.1254055302432432	0.0273067757567567	0.0655801626756756	2
2020	78.0	1002664.027027027	395756.7972972973	400758.8108108108	110259.01351351352	24471.391891891893	56533.63513513513	0.2484863334054054	0.1485168532297297	0.3805802875	0.1229443948783783	0.0267789871216216	0.0642733801621621	2
2020	163.0	1042127.108108108	407963.1891891892	397740.24324324325	108210.05405405404	24050.567567567567	55400.54054054054	0.2576906766216216	0.1503177329189189	0.374042603	0.1204832595135135	0.0262511984864864	0.0629665976486486	2
2020	250.0	1081590.189189189	420169.58108108107	394721.6756756757	106161.0945945946	23629.743243243243	54267.44594594595	0.2668950198378378	0.1521186126081081	0.3675049185	0.1180221241486486	0.0257234098513513	0.0616598151351351	2
2020	475.0	1121053.2702702703	432375.97297297296	391703.1081081081	104112.13513513512	23208.91891891892	53134.35135135135	0.2760993630540541	0.1539194922972973	0.360967234	0.1155609887837837	0.0251956212162162	0.0603530326216216	2
2020	1202.0	1160516.3513513512	444582.36486486485	388684.5405405405	102063.17567567568	22788.094594594597	52001.25675675676	0.2853037062702703	0.1557203719864864	0.3544295495	0.1130998534189189	0.024667832581081	0.0590462501081081	2
2020	369.0	1199979.4324324324	456788.7567567568	385665.97297297296	100014.2162162162	22367.27027027027	50868.16216216216	0.2945080494864865	0.1575212516756756	0.347891865	0.110638718054054	0.0241400439459459	0.0577394675945945	2
2020	5688.0	1239442.5135135134	468995.14864864864	382647.40540540544	97965.25675675676	21946.445945945947	49735.06756756757	0.3037123927027027	0.1593221313648648	0.3413541805	0.1081775826891891	0.0236122553108108	0.056432685081081	2
2020	802.0	1278905.5945945946	481201.5405405405	379628.8378378378	95916.2972972973	21525.62162162162	48601.97297297297	0.3129167359189189	0.161123011054054	0.334816496	0.1057164473243243	0.0230844666756756	0.0551259025675675	2
2020	4887.0	1318368.6756756755	493407.9324324324	376610.2702702703	93867.33783783784	21104.797297297297	47468.87837837838	0.3221210791351351	0.1629238907432432	0.3282788115	0.1032553119594594	0.0225566780405405	0.053819120054054	2
2020	1035.0	1357831.7567567567	505614.3243243243	373591.7027027027	91818.37837837836	20683.972972972973	46335.78378378379	0.3313254223513514	0.1647247704324324	0.321741127	0.1007941765945946	0.0220288894054054	0.0525123375405405	2
2020	1140.0	1397294.837837838	517820.7162162162	370573.1351351352	89769.41891891892	20263.148648648646	45202.68918918919	0.3405297655675676	0.1665256501216216	0.3152034425	0.0983330412297297	0.0215011007702702	0.051205555027027	2
2020	435.0	1436757.9189189188	530027.1081081082	367554.5675675676	87720.45945945945	19842.324324324327	44069.59459459459	0.3497341087837838	0.1683265298108108	0.308665758	0.0958719058648648	0.0209733121351351	0.0498987725135135	2
2020	89.0	1476221.0	542233.5	364536.0	85671.5	19421.5	42936.5	0.358938452	0.1701274095	0.3021280735	0.0934107705	0.0204455235	0.04859199	2
2020	61.0	1515684.081081081	554439.8918918918	361517.4324324324	83622.54054054053	19000.675675675677	41803.40540540541	0.3681427952162162	0.1719282891891891	0.295590389	0.0909496351351351	0.0199177348648648	0.0472852074864864	2
2020	76.0	1555147.162162162	566646.2837837838	358498.86486486485	81573.58108108108	18579.85135135135	40670.31081081081	0.3773471384324324	0.1737291688783783	0.2890527045	0.0884884997702702	0.0193899462297297	0.0459784249729729	2
2020	77.0	1594610.243243243	578852.6756756757	355480.2972972973	79524.62162162161	18159.027027027027	39537.21621621621	0.3865514816486486	0.1755300485675675	0.28251502	0.0860273644054054	0.0188621575945945	0.0446716424594594	2
2020	65.0	1634073.3243243245	591059.0675675676	352461.7297297297	77475.66216216216	17738.202702702703	38404.12162162162	0.3957558248648649	0.1773309282567567	0.2759773355	0.0835662290405405	0.0183343689594594	0.0433648599459459	2
2020	100.0	1673536.4054054054	603265.4594594594	349443.16216216213	75426.70270270269	17317.37837837838	37271.02702702703	0.4049601680810811	0.1791318079459459	0.269439651	0.0811050936756756	0.0178065803243243	0.0420580774324324	2
2020	109.0	1712999.4864864864	615471.8513513514	346424.5945945946	73377.74324324324	16896.554054054053	36137.93243243243	0.4141645112972973	0.1809326876351351	0.2629019665	0.0786439583108108	0.0172787916891891	0.0407512949189189	2
2020	769.0	1752462.5675675676	627678.2432432432	343406.02702702704	71328.78378378377	16475.72972972973	35004.83783783784	0.4233688545135135	0.1827335673243243	0.256364282	0.0761828229459459	0.016751003054054	0.0394445124054054	2
2020	430.0	1791925.6486486483	639884.6351351351	340387.45945945947	69279.82432432432	16054.905405405409	33871.74324324325	0.4325731977297297	0.1845344470135135	0.2498265975	0.073721687581081	0.0162232144189189	0.0381377298918918	2
2020	288.0	1831388.7297297297	652091.027027027	337368.8918918919	67230.86486486485	15634.08108108108	32738.648648648646	0.4417775409459459	0.1863353267027027	0.243288913	0.0712605522162162	0.0156954257837837	0.0368309473783783	2
2020	331.0	1870851.810810811	664297.4189189189	334350.3243243243	65181.9054054054	15213.256756756757	31605.554054054053	0.4509818841621621	0.1881362063918918	0.2367512285	0.0687994168513513	0.0151676371486486	0.0355241648648648	2
2020	314.0	1910314.891891892	676503.8108108108	331331.75675675675	63132.94594594595	14792.432432432432	30472.45945945946	0.4601862273783784	0.189937086081081	0.230213544	0.0663382814864864	0.0146398485135135	0.0342173823513513	2
2020	84.0	1949777.972972973	688710.2027027027	328313.18918918923	61083.98648648648	14371.608108108108	29339.364864864867	0.4693905705945946	0.1917379657702702	0.2236758595	0.0638771461216216	0.0141120598783783	0.0329105998378378	2
2020	123.0	1989241.054054054	700916.5945945946	325294.62162162166	59035.02702702703	13950.783783783783	28206.270270270277	0.4785949138108109	0.1935388454594594	0.217138175	0.0614160107567567	0.0135842712432432	0.0316038173243243	2
2020	660.0	2028704.1351351351	713122.9864864865	322276.0540540541	56986.06756756756	13529.95945945946	27073.175675675677	0.4877992570270271	0.1953397251486486	0.2106004905	0.0589548753918919	0.0130564826081081	0.0302970348108108	2
2020	73.0	2068167.216216216	725329.3783783783	319257.4864864865	54937.10810810811	13109.135135135137	25940.08108108108	0.4970036002432433	0.1971406048378378	0.204062806	0.056493740027027	0.0125286939729729	0.0289902522972972	2
2020	1191.0	2107630.297297297	737535.7702702703	316238.91891891893	52888.14864864864	12688.31081081081	24806.986486486487	0.5062079434594595	0.198941484527027	0.1975251215	0.0540326046621621	0.0120009053378378	0.0276834697837837	2
2020	1452.0	2147093.378378378	749742.1621621621	313220.35135135136	50839.18918918919	12267.486486486489	23673.891891891893	0.5154122866756757	0.2007423642162162	0.190987437	0.0515714692972972	0.0114731167027027	0.0263766872702702	2
2020	31.0	2186556.4594594594	761948.5540540541	310201.7837837838	48790.22972972972	11846.662162162163	22540.7972972973	0.524616629891892	0.2025432439054054	0.1844497525	0.0491103339324324	0.0109453280675675	0.0250699047567567	2
2020	1237.0	2226019.5405405406	774154.9459459459	307183.2162162162	46741.270270270266	11425.837837837837	21407.702702702707	0.5338209731081082	0.2043441235945945	0.177912068	0.0466491985675675	0.0104175394324324	0.0237631222432432	2
2020	1245.0	2265482.621621622	786361.3378378379	304164.64864864864	44692.3108108108	11005.013513513511	20274.608108108107	0.5430253163243244	0.2061450032837837	0.1713743835	0.0441880632027026	0.0098897507972973	0.0224563397297297	2
2020	414.0	2304945.7027027025	798567.7297297297	301146.08108108107	42643.35135135135	10584.18918918919	19141.51351351352	0.5522296595405406	0.2079458829729729	0.164836699	0.0417269278378378	0.0093619621621621	0.0211495572162162	2
2020	841.0	2344408.783783784	810774.1216216217	298127.5135135135	40594.39189189188	10163.364864864863	18008.41891891892	0.5614340027567568	0.2097467626621621	0.1582990145	0.0392657924729729	0.008834173527027	0.0198427747027026	2
2020	417.0	2383871.864864865	822980.5135135135	295108.9459459459	38545.432432432426	9742.54054054054	16875.32432432432	0.570638345972973	0.2115476423513513	0.15176133	0.036804657108108	0.0083063848918918	0.0185359921891891	2
2020	382.0	2423334.945945946	835186.9054054054	292090.37837837834	36496.47297297296	9321.716216216217	15742.229729729734	0.5798426891891892	0.2133485220405405	0.1452236455	0.0343435217432432	0.0077785962567567	0.0172292096756756	2
2020	589.0	2462798.0270270268	847393.2972972973	289071.8108108108	34447.513513513506	8900.891891891893	14609.135135135131	0.5890470324054055	0.2151494017297297	0.138685961	0.0318823863783783	0.0072508076216216	0.0159224271621621	2
2020	36.0	2502261.108108108	859599.6891891892	286053.24324324325	32398.55405405404	8480.067567567567	13476.040540540547	0.5982513756216217	0.2169502814189189	0.1321482765	0.0294212510135135	0.0067230189864864	0.0146156446486486	2
2020	184.0	2541724.189189189	871806.0810810811	283034.6756756757	30349.594594594582	8059.243243243243	12342.945945945949	0.6074557188378379	0.2187511611081081	0.125610592	0.0269601156486486	0.0061952303513513	0.0133088621351351	2
2020	319.0	2581187.2702702703	884012.4729729729	280016.1081081081	28300.63513513512	7638.41891891892	11209.851351351346	0.6166600620540541	0.2205520407972973	0.1190729075	0.0244989802837837	0.0056674417162162	0.0120020796216216	2
2020	449.0	2620650.3513513515	896218.8648648649	276997.54054054053	26251.67567567568	7217.594594594593	10076.75675675676	0.6258644052702703	0.2223529204864864	0.112535223	0.0220378449189189	0.005139653081081	0.010695297108108	2
2020	110.0	2660113.432432432	908425.2567567568	273978.972972973	24202.716216216213	6796.77027027027	8943.66216216216	0.6350687484864865	0.2241538001756756	0.1059975385	0.019576709554054	0.0046118644459459	0.0093885145945945	2
2020	584.0	2699576.5135135134	920631.6486486486	270960.40540540544	22153.756756756746	6375.945945945947	7810.567567567574	0.6442730917027027	0.2259546798648648	0.099459854	0.0171155741891891	0.0040840758108108	0.008081732081081	2
2020	281.0	2739039.5945945946	932838.0405405404	267941.83783783787	20104.79729729728	5955.121621621624	6677.472972972973	0.653477434918919	0.227755559554054	0.0929221695	0.0146544388243243	0.0035562871756756	0.0067749495675675	2
2020	96.0	2778502.675675676	945044.4324324324	264923.2702702703	18055.83783783784	5534.297297297297	5544.378378378373	0.6626817781351352	0.2295564392432432	0.086384485	0.0121933034594594	0.0030284985405405	0.005468167054054	2
2020	34.0	2817965.7567567565	957250.8243243244	261904.70270270272	16006.878378378373	5113.472972972973	4411.283783783787	0.6718861213513514	0.2313573189324324	0.0798468005	0.0097321680945945	0.0025007099054054	0.0041613845405405	2
2020	40.0	2857428.8378378376	969457.2162162162	258886.13513513515	13957.918918918906	4692.64864864865	3278.1891891891864	0.6810904645675676	0.2331581986216216	0.073309116	0.0072710327297297	0.0019729212702702	0.002854602027027	2
2020	68.0	2896891.918918919	981663.608108108	255867.5675675676	11908.959459459438	4271.824324324323	2145.0945945946005	0.6902948077837838	0.2349590783108108	0.0667714315	0.0048098973648648	0.0014451326351351	0.0015478195135135	2
2020	134.0	60537.64102564102	134382.3333333333	77721.75	17077.75	3081.75	788.0	0.1836344071794871	0.4086348596474359	0.24660065775	0.08858602125	0.14298133175	0.04612363375	7
2020	5260.0	60939.69230769231	135265.0	81386.21428571429	17772.5	2799.5	685.1428571428569	0.1847891991538461	0.4110255722692308	0.2560621165	0.0854163217857142	0.1230336730714286	0.0395640896428571	7
2020	383.0	61341.74358974359	136147.66666666666	85050.67857142858	18467.25	2517.25	582.2857142857142	0.1859439911282051	0.4134162848910256	0.26552357525	0.0822466223214285	0.1030860143928571	0.0330045455357142	7
2020	44.0	61743.79487179487	137030.3333333333	88715.14285714286	19162.0	2235.0	479.4285714285716	0.1870987831025641	0.4158069975128205	0.274985034	0.0790769228571428	0.0831383557142857	0.0264450014285714	7
2020	30037.0	62145.84615384616	137913.0	92379.60714285714	19856.75	1952.75	376.5714285714285	0.188253575076923	0.4181977101346154	0.28444649275	0.0759072233928571	0.0631906970357143	0.0198854573214285	7
2020	642.0	62547.89743589744	138795.66666666666	96044.07142857143	20551.5	1670.5	273.7142857142858	0.189408367051282	0.4205884227564103	0.2939079515	0.0727375239285714	0.0432430383571429	0.0133259132142857	7
2020	86.0	62949.94871794872	139678.3333333333	99708.53571428572	21246.25	1388.25	170.85714285714266	0.190563159025641	0.4229791353782051	0.30336941025	0.0695678244642857	0.0232953796785714	0.0067663691071428	7
2020	330444.0	63352.0	140561.0	103373.0	21941.0	1106.0	68.0	0.191717951	0.425369848	0.312830869	0.066398125	0.003347721	0.000206825	7
2020	25101960.0	17562108.0	6333239.0	1175658.0	29716.0	1139.0	100.0	0.699630932	0.252300592	0.046835301	0.00118381	4.54e-05	3.98e-06	7
2020	5748.0	17383438.57142857	6135326.65625	1139338.625	28574.07692307692	2059.6	8.0	0.693067434622449	0.244427920625	0.048947578625	0.0011474369615384	0.0203345726	0.001436213	7
2020	269.0	17204769.14285714	5937414.3125	1103019.25	27432.153846153848	2980.2	4296.333333333333	0.686503937244898	0.23655524925	0.05105985625	0.0011110639230769	0.0406237452	0.0854196974444444	7
2020	133.0	17026099.714285713	5739501.96875	1066699.875	26290.23076923077	3900.8	8584.666666666666	0.679940439867347	0.228682577875	0.053172133875	0.0010746908846153	0.0609129177999999	0.1694031818888889	7
2020	277.0	16847430.285714287	5541589.625	1030380.5	25148.30769230769	4821.4	12873.0	0.673376942489796	0.2208099064999999	0.0552844115	0.0010383178461538	0.0812020904	0.2533866663333333	7
2020	63.0	16668760.857142856	5343677.28125	994061.125	24006.384615384617	5742.0	17161.333333333332	0.6668134451122449	0.2129372351249999	0.057396689125	0.0010019448076923	0.101491263	0.3373701507777778	7
2020	1107.0	16490091.42857143	5145764.9375	957741.75	22864.46153846154	6662.6	21449.666666666664	0.6602499477346939	0.2050645637499999	0.05950896675	0.0009655717692307	0.1217804355999999	0.4213536352222223	7
2020	650.0	16311422.0	4947852.59375	921422.375	21722.53846153846	7583.2	25738.0	0.6536864503571429	0.197191892375	0.061621244375	0.0009291987307692	0.1420696082	0.5053371196666666	7
2020	96.0	16132752.57142857	4749940.25	885103.0	20580.615384615383	8503.8	30026.33333333333	0.6471229529795919	0.1893192209999999	0.063733522	0.0008928256923076	0.1623587808	0.5893206041111111	7
2020	8532.0	15954083.142857142	4552027.90625	848783.625	19438.69230769231	9424.4	34314.666666666664	0.6405594556020409	0.181446549625	0.065845799625	0.0008564526538461	0.1826479533999999	0.6733040885555556	7
2020	50976.0	15775413.714285716	4354115.5625	812464.25	18296.76923076923	10345.0	38603.0	0.6339959582244898	0.1735738782499999	0.06795807725	0.0008200796153846	0.202937126	0.757287573	7
2020	141.0	15596744.285714284	4156203.21875	776144.875	17154.846153846156	8746.333333333334	46235.66666666666	0.6274324608469388	0.165701206875	0.070070354875	0.000783706576923	0.1699444598333333	0.7241492655	7
2020	1259.0	15418074.857142858	3958290.875	739825.5	16012.923076923078	7147.666666666666	53868.333333333336	0.6208689634693878	0.1578285355	0.0721826325	0.0007473335384615	0.1369517936666666	0.691010958	7
2020	841.0	15239405.42857143	3760378.53125	703506.125	14871.0	5549.0	61501.0	0.6143054660918368	0.149955864125	0.074294910125	0.0007109605	0.1039591275	0.6578726505000001	7
2020	268.0	15060736.0	3562466.1875	667186.75	13729.076923076924	3950.333333333333	69133.66666666667	0.6077419687142858	0.14208319275	0.07640718775	0.0006745874615384	0.0709664613333333	0.6247343430000001	7
2020	590.0	14882066.57142857	3364553.84375	630867.375	12587.153846153848	2351.666666666666	76766.33333333334	0.6011784713367347	0.134210521375	0.078519465375	0.0006382144230769	0.0379737951666666	0.5915960355000001	7
2020	151129.0	14703397.142857142	3166641.5	594548.0	11445.23076923077	753.0	84399.0	0.5946149739591837	0.12633785	0.080631743	0.0006018413846153	0.004981129	0.558457728	7
2020	1140.0	14524727.714285716	2968729.15625	558228.625	10303.307692307691	1748.3	85172.1	0.5880514765816327	0.118465178625	0.082744020625	0.0005654683461538	0.0141244472	0.5855779472	7
2020	546.0	14346058.285714284	2770816.8125	521909.25	9161.384615384615	2743.6	85945.2	0.5814879792040817	0.11059250725	0.0848562982499999	0.0005290953076923	0.0232677654	0.6126981664000001	7
2020	983.0	14167388.857142856	2572904.46875	485589.875	8019.461538461539	3738.9	86718.3	0.5749244818265307	0.102719835875	0.086968575875	0.0004927222692307	0.0324110836	0.6398183856	7
2020	1102.0	13988719.42857143	2374992.125	449270.5	6877.538461538461	4734.2	87491.4	0.5683609844489796	0.0948471645	0.0890808535	0.0004563492307692	0.0415544018	0.6669386048	7
2020	142.0	13810050.0	2177079.78125	412951.125	5735.615384615387	5729.5	88264.5	0.5617974870714286	0.086974493125	0.091193131125	0.0004199761923076	0.05069772	0.6940588240000001	7
2020	1054.0	13631380.57142857	1979167.4375	376631.75	4593.6923076923085	6724.799999999999	89037.6	0.5552339896938776	0.07910182175	0.09330540875	0.0003836031538461	0.0598410382	0.7211790432	7
2020	273.0	13452711.142857142	1781255.09375	340312.375	3451.7692307692305	7720.099999999999	89810.7	0.5486704923163266	0.071229150375	0.095417686375	0.0003472301153846	0.0689843564	0.7482992624	7
2020	94.0	13274041.714285716	1583342.75	303993.0	2309.846153846156	8715.4	90583.8	0.5421069949387756	0.063356479	0.097529964	0.000310857076923	0.0781276746	0.7754194816	7
2020	148.0	13095372.285714284	1385430.40625	267673.625	1167.923076923078	9710.7	91356.9	0.5355434975612245	0.055483807625	0.0996422416249999	0.0002744840384615	0.0872709928	0.8025397008	7
2020	111045.0	12916702.857142858	1187518.0625	231354.25	26.0	10706.0	92130.0	0.5289800001836735	0.04761113625	0.10175451925	0.000238111	0.096414311	0.82965992	7
2020	1052.0	12738033.42857143	989605.71875	195034.875	5224.666666666667	19332.0	78452.66666666667	0.5224165028061225	0.039738464875	0.103866796875	0.0445032208333333	0.1689923691666666	0.7056686036666666	7
2020	103.0	12559364.0	791693.375	158715.5	10423.333333333334	27958.0	64775.33333333333	0.5158530054285715	0.0318657935	0.1059790744999999	0.0887683306666666	0.2415704273333333	0.5816772873333333	7
2020	3473.0	12380694.57142857	593781.03125	122396.125	15622.0	36584.0	51098.0	0.5092895080510205	0.023993122125	0.108091352125	0.1330334405	0.3141484854999999	0.4576859709999999	7
2020	125.0	12202025.142857142	395868.6875	86076.75	20820.666666666668	45210.0	37420.66666666666	0.5027260106734694	0.01612045075	0.11020362975	0.1772985503333333	0.3867265436666667	0.3336946546666666	7
2020	499.0	12023355.714285713	197956.34375	49757.375	26019.333333333336	53836.0	23743.33333333333	0.4961625132959184	0.008247779375	0.112315907375	0.2215636601666667	0.4593046018333333	0.2097033383333333	7
2020	117436.0	11844686.285714284	44.0	13438.0	31218.0	62462.0	10066.0	0.4895990159183674	0.000375108	0.114428185	0.26582877	0.53188266	0.085712022	7
2020	245.0	11666016.857142858	3255.757575757576	20828.40909090909	33168.51515151515	52060.66666666666	14284.833333333332	0.4830355185408164	0.0038207322727272	0.1208531604848484	0.2644048036060606	0.4434199759999999	0.1927102776666666	7
2020	20789.0	11487347.42857143	6467.515151515152	28218.818181818184	35119.030303030304	41659.33333333333	18503.666666666664	0.4764720211632653	0.0072663565454545	0.1272781359696969	0.2629808372121212	0.3549572919999999	0.2997085333333333	7
2020	3078.0	11308678.0	9679.272727272728	35609.22727272727	37069.545454545456	31258.0	22722.5	0.4699085237857143	0.0107119808181818	0.1337031114545454	0.2615568708181818	0.2664946079999999	0.4067067889999999	7
2020	58.0	11130008.57142857	12891.030303030304	42999.63636363637	39020.06060606061	20856.666666666664	26941.33333333333	0.4633450264081633	0.014157605090909	0.1401280869393939	0.2601329044242424	0.1780319239999999	0.5137050446666667	7
2020	2382.0	10951339.142857142	16102.78787878788	50390.045454545456	40970.57575757576	10455.333333333328	31160.166666666664	0.4567815290306123	0.0176032293636363	0.1465530624242424	0.258708938030303	0.0895692399999999	0.6207033003333333	7
2020	48618.0	10772669.714285713	19314.545454545456	57780.454545454544	42921.09090909091	54.0	35379.0	0.4502180316530613	0.0210488536363636	0.1529780379090909	0.2572849716363636	0.001106556	0.727701556	7
2020	616.0	10594000.285714284	22526.303030303032	65170.86363636364	44871.606060606064	63.054545454545455	36240.75	0.4436545342755102	0.0244944779090909	0.1594030133939394	0.2558610052424242	0.0013024420727272	0.7385299336666666	7
2020	736.0	10415330.857142856	25738.060606060608	72561.27272727274	46822.121212121216	72.10909090909091	37102.5	0.4370910368979592	0.0279401021818181	0.1658279888787878	0.2544370388484848	0.0014983281454545	0.7493583113333333	7
2020	11376.0	10236661.42857143	28949.818181818184	79951.68181818182	48772.63636363637	81.16363636363636	37964.25	0.4305275395204082	0.0313857264545454	0.1722529643636363	0.2530130724545454	0.0016942142181818	0.760186689	7
2020	981.0	10057992.0	32161.57575757576	87342.09090909091	50723.15151515152	90.21818181818182	38826.0	0.4239640421428571	0.0348313507272727	0.1786779398484848	0.251589106060606	0.001890100290909	0.7710150666666666	7
2020	3975.0	9879322.57142857	35373.333333333336	94732.5	52673.66666666667	99.27272727272728	39687.75	0.4174005447653061	0.038276975	0.1851029153333333	0.2501651396666666	0.0020859863636363	0.7818434443333333	7
2020	517.0	9700653.142857142	38585.09090909091	102122.90909090907	54624.181818181816	108.32727272727271	40549.5	0.4108370473877551	0.0417225992727272	0.1915278908181818	0.2487411732727272	0.0022818724363636	0.792671822	7
2020	2139.0	9521983.714285713	41796.84848484849	109513.31818181818	56574.69696969697	117.38181818181818	41411.25	0.4042735500102041	0.0451682235454545	0.1979528663030303	0.2473172068787879	0.0024777585090909	0.8035001996666666	7
2020	415.0	9343314.285714284	45008.606060606064	116903.72727272728	58525.21212121212	126.43636363636364	42273.0	0.3977100526326531	0.0486138478181818	0.2043778417878787	0.2458932404848484	0.0026736445818181	0.8143285773333333	7
2020	94.0	9164644.857142856	48220.36363636364	124294.13636363635	60475.72727272727	135.4909090909091	43134.75	0.391146555255102	0.052059472090909	0.2108028172727272	0.244469274090909	0.0028695306545454	0.825156955	7
2020	37.0	8985975.42857143	51432.121212121216	131684.54545454547	62426.24242424242	144.54545454545456	43996.5	0.384583057877551	0.0555050963636363	0.2172277927575757	0.2430453076969697	0.0030654167272727	0.8359853326666666	7
2020	982.0	8807306.0	54643.87878787879	139074.95454545453	64376.757575757576	153.6	44858.25	0.3780195605	0.0589507206363636	0.2236527682424242	0.2416213413030303	0.0032613028	0.8468137103333333	7
2020	53309.0	8628636.57142857	57855.63636363637	146465.36363636365	66327.27272727274	162.65454545454546	45720.0	0.371456063122449	0.0623963449090909	0.2300777437272727	0.2401973749090909	0.0034571888727272	0.857642088	7
2020	610.0	8449967.142857142	61067.39393939394	153855.77272727274	68277.78787878787	171.70909090909092	45588.023255813954	0.364892565744898	0.0658419691818181	0.2365027192121212	0.2387734085151515	0.0036530749454545	0.8577380209302325	7
2020	452.0	8271297.714285715	64279.15151515152	161246.18181818182	70228.30303030304	180.76363636363635	45456.04651162791	0.3583290683673469	0.0692875934545454	0.2429276946969696	0.2373494421212121	0.0038489610181818	0.8578339538604651	7
2020	4050.0	8092628.285714285	67490.90909090909	168636.5909090909	72178.81818181818	189.8181818181818	45324.06976744186	0.3517655709897959	0.0727332177272727	0.2493526701818181	0.2359254757272727	0.004044847090909	0.8579298867906976	7
2020	5653.0	7913958.857142856	70702.66666666667	176027.0	74129.33333333334	198.87272727272727	45192.09302325582	0.3452020736122449	0.076178842	0.2557776456666666	0.2345015093333333	0.0042407331636363	0.8580258197209302	7
2020	2083.0	7735289.428571427	73914.42424242425	183417.4090909091	76079.84848484848	207.92727272727276	45060.11627906977	0.3386385762346939	0.0796244662727272	0.2622026211515151	0.2330775429393939	0.0044366192363636	0.8581217526511628	7
2020	3164.0	7556620.0	77126.18181818182	190807.81818181815	78030.36363636363	216.9818181818182	44928.13953488372	0.3320750788571429	0.0830700905454545	0.2686275966363636	0.2316535765454545	0.0046325053090909	0.8582176855813953	7
2020	531.0	7377950.571428571	80337.93939393939	198198.2272727273	79980.87878787878	226.03636363636363	44796.16279069767	0.3255115814795918	0.0865157148181818	0.2750525721212121	0.2302296101515151	0.0048283913818181	0.8583136185116279	7
2020	893.0	7199281.142857142	83549.69696969698	205588.63636363635	81931.39393939394	235.0909090909091	44664.186046511626	0.3189480841020408	0.089961339090909	0.2814775476060606	0.2288056437575757	0.0050242774545454	0.8584095514418605	7
2020	189.0	7020611.714285715	86761.45454545456	212979.04545454547	83881.90909090909	244.14545454545456	44532.20930232558	0.3123845867244898	0.0934069633636363	0.2879025230909091	0.2273816773636363	0.0052201635272727	0.858505484372093	7
2020	25765.0	6841942.285714285	89973.21212121213	220369.45454545456	85832.42424242424	253.2	44400.232558139534	0.3058210893469388	0.0968525876363636	0.2943274985757576	0.2259577109696969	0.0054160496	0.8586014173023255	7
2020	3524.0	6663272.857142856	93184.9696969697	227759.86363636365	87782.93939393939	262.25454545454545	44268.25581395349	0.2992575919693878	0.1002982119090909	0.300752474060606	0.2245337445757576	0.0056119356727272	0.8586973502325581	7
2020	13108.0	6484603.428571427	96396.72727272728	235150.27272727276	89733.45454545454	271.3090909090909	44136.27906976744	0.2926940945918367	0.1037438361818181	0.3071774495454545	0.2231097781818181	0.0058078217454545	0.8587932831627907	7
2020	87.0	6305934.0	99608.48484848486	242540.68181818185	91683.9696969697	280.3636363636364	44004.3023255814	0.2861305972142857	0.1071894604545454	0.313602425030303	0.2216858117878787	0.0060037078181818	0.8588892160930233	7
2020	1512.0	6127264.571428571	102820.24242424245	249931.0909090909	93634.48484848483	289.41818181818184	43872.32558139535	0.2795670998367347	0.1106350847272727	0.3200274005151515	0.2202618453939394	0.006199593890909	0.8589851490232557	7
2020	2833.0	5948595.142857142	106032.0	257321.5	95585.0	298.4727272727273	43740.348837209305	0.2730036024591837	0.1140807089999999	0.326452376	0.218837879	0.0063954799636363	0.8590810819534883	7
2020	369.0	5769925.714285715	109243.75757575758	264711.90909090906	97535.51515151517	307.5272727272727	43608.37209302325	0.2664401050816327	0.1175263332727272	0.3328773514848485	0.2174139126060606	0.0065913660363636	0.8591770148837209	7
2020	171.0	5591256.285714285	112455.51515151517	272102.3181818182	99486.0303030303	316.58181818181816	43476.395348837206	0.2598766077040816	0.1209719575454545	0.339302326969697	0.2159899462121212	0.0067872521090909	0.8592729478139535	7
2020	691.0	5412586.857142856	115667.27272727274	279492.7272727273	101436.54545454546	325.6363636363636	43344.41860465116	0.2533131103265306	0.1244175818181818	0.3457273024545454	0.2145659798181818	0.0069831381818181	0.859368880744186	7
2020	7680.0	5233917.428571427	118879.0303030303	286883.13636363635	103387.0606060606	334.6909090909091	43212.44186046512	0.2467496129489796	0.1278632060909091	0.3521522779393939	0.2131420134242424	0.0071790242545454	0.8594648136744185	7
2020	492.0	5055248.0	122090.78787878789	294273.54545454547	105337.57575757576	343.7454545454545	43080.46511627907	0.2401861155714286	0.1313088303636364	0.3585772534242424	0.211718047030303	0.0073749103272727	0.8595607466046511	7
2020	1519.0	4876578.571428571	125302.54545454548	301663.95454545453	107288.09090909093	352.8	42948.48837209302	0.2336226181938775	0.1347544546363636	0.3650022289090909	0.2102940806363636	0.0075707964	0.8596566795348837	7
2020	121.0	4697909.142857142	128514.30303030304	309054.36363636365	109238.60606060606	361.8545454545455	42816.51162790698	0.2270591208163265	0.1382000789090909	0.3714272043939394	0.2088701142424242	0.0077666824727272	0.8597526124651163	7
2020	213.0	4519239.714285715	131726.0606060606	316444.7727272727	111189.12121212122	370.9090909090909	42684.53488372093	0.2204956234387755	0.1416457031818181	0.3778521798787879	0.2074461478484848	0.0079625685454545	0.8598485453953488	7
2020	185.0	4340570.285714285	134937.81818181818	323835.1818181818	113139.63636363635	379.9636363636364	42552.558139534885	0.2139321260612245	0.1450913274545454	0.3842771553636364	0.2060221814545454	0.0081584546181818	0.8599444783255814	7
2020	13983.0	4161900.857142856	138149.57575757577	331225.59090909094	115090.15151515152	389.0181818181818	42420.58139534884	0.2073686286836735	0.1485369517272727	0.3907021308484849	0.204598215060606	0.008354340690909	0.8600404112558139	7
2020	242.0	3983231.4285714272	141361.33333333334	338616.0	117040.66666666669	398.07272727272726	42288.6046511628	0.2008051313061225	0.151982576	0.3971271063333333	0.2031742486666666	0.0085502267636363	0.8601363441860465	7
2020	3513.0	3804562.0	144573.0909090909	346006.4090909091	118991.18181818182	407.1272727272727	42156.62790697675	0.1942416339285714	0.1554282002727272	0.4035520818181818	0.2017502822727273	0.0087461128363636	0.860232277116279	7
2020	140.0	3625892.571428571	147784.8484848485	353396.8181818182	120941.69696969698	416.1818181818182	42024.651162790695	0.1876781365510204	0.1588738245454545	0.4099770573030303	0.2003263158787878	0.0089419989090909	0.8603282100465116	7
2020	6014.0	3447223.142857142	150996.60606060608	360787.2272727273	122892.21212121211	425.2363636363637	41892.67441860465	0.1811146391734693	0.1623194488181818	0.4164020327878788	0.1989023494848484	0.0091378849818181	0.8604241429767442	7
2020	651.0	3268553.7142857127	154208.36363636365	368177.6363636364	124842.72727272726	434.2909090909091	41760.6976744186	0.1745511417959183	0.1657650730909091	0.4228270082727273	0.1974783830909091	0.0093337710545454	0.8605200759069767	7
2020	582.0	3089884.285714285	157420.12121212122	375568.0454545455	126793.24242424242	443.3454545454546	41628.72093023256	0.1679876444183673	0.1692106973636363	0.4292519837575758	0.1960544166969697	0.0095296571272727	0.8606160088372092	7
2020	74.0	2911214.8571428563	160631.87878787878	382958.4545454545	128743.75757575755	452.4	41496.74418604651	0.1614241470408163	0.1726563216363636	0.4356769592424242	0.1946304503030303	0.0097255432	0.8607119417674418	7
2020	930.0	2732545.4285714272	163843.63636363638	390348.8636363637	130694.27272727272	461.45454545454544	41364.76744186047	0.1548606496632653	0.1761019459090909	0.4421019347272727	0.1932064839090909	0.0099214292727272	0.8608078746976744	7
2020	268.0	2553876.0	167055.39393939395	397739.2727272727	132644.78787878787	470.5090909090909	41232.79069767442	0.1482971522857142	0.1795475701818182	0.4485269102121212	0.1917825175151515	0.0101173153454545	0.860903807627907	7
2020	1523.0	2375206.571428571	170267.15151515152	405129.6818181818	134595.30303030304	479.5636363636364	41100.81395348837	0.1417336549081632	0.1829931944545454	0.4549518856969697	0.1903585511212121	0.0103132014181818	0.8609997405581394	7
2020	399.0	2196537.142857142	173478.90909090912	412520.0909090909	136545.81818181818	488.6181818181818	40968.83720930233	0.1351701575306122	0.1864388187272727	0.4613768611818182	0.1889345847272727	0.010509087490909	0.861095673488372	7
2020	419.0	2017867.7142857127	176690.6666666667	419910.5	138496.3333333333	497.6727272727273	40836.86046511628	0.1286066601530612	0.189884443	0.4678018366666667	0.1875106183333333	0.0107049735636363	0.8611916064186046	7
2020	1772.0	1839198.2857142852	179902.42424242423	427300.9090909091	140446.84848484848	506.7272727272728	40704.88372093023	0.1220431627755102	0.1933300672727272	0.4742268121515151	0.1860866519393939	0.0109008596363636	0.8612875393488372	7
2020	1079.0	1660528.8571428563	183114.18181818185	434691.3181818182	142397.36363636365	515.7818181818182	40572.90697674418	0.1154796653979591	0.1967756915454545	0.4806517876363636	0.1846626855454545	0.0110967457090909	0.8613834722790698	7
2020	742.0	1481859.4285714272	186325.9393939394	442081.7272727273	144347.87878787878	524.8363636363637	40440.93023255814	0.1089161680204081	0.2002213158181818	0.4870767631212121	0.1832387191515151	0.0112926317818181	0.8614794052093023	7
2020	2962.0	1303190.0	189537.696969697	449472.1363636364	146298.39393939392	533.8909090909091	40308.95348837209	0.1023526706428571	0.2036669400909091	0.4935017386060606	0.1818147527575757	0.0114885178545454	0.8615753381395348	7
2020	184.0	1124520.571428571	192749.45454545456	456862.5454545455	148248.9090909091	542.9454545454546	40176.976744186046	0.0957891732653061	0.2071125643636363	0.4999267140909091	0.1803907863636363	0.0116844039272727	0.8616712710697674	7
2020	46468.0	945851.1428571418	195961.21212121213	464252.9545454545	150199.42424242423	552.0	40045.0	0.0892256758877551	0.2105581886363636	0.5063516895757576	0.178966819969697	0.01188029	0.861767204	7
2020	114.0	767181.7142857127	199172.96969696973	471643.3636363637	152149.9393939394	1321.2	32173.4	0.082662178510204	0.2140038129090909	0.512776665060606	0.1775428535757575	0.0104492454	0.6895613744	7
2020	347.0	588512.2857142836	202384.7272727273	479033.7727272727	154100.45454545453	2090.4	24301.8	0.076098681132653	0.2174494371818182	0.5192016405454545	0.1761188871818181	0.0090182008	0.5173555448	7
2020	32.0	409842.8571428582	205596.4848484849	486424.1818181818	156050.9696969697	2859.6000000000004	16430.199999999997	0.069535183755102	0.2208950614545454	0.525626616030303	0.1746949207878788	0.0075871562	0.3451497151999999	7
2020	896.0	231173.4285714291	208808.24242424243	493814.5909090909	158001.48484848486	3628.8	8558.599999999999	0.062971686377551	0.2243406857272727	0.5320515915151515	0.1732709543939394	0.0061561116	0.1729438855999999	7
2020	930784.0	52504.0	212020.0	501205.0	159952.0	4398.0	687.0	0.056408189	0.22778631	0.538476567	0.171846988	0.004725067	0.000738056	7
2020	520.0	52178.83098591549	211471.48591549296	489814.3409090909	157800.06818181818	4295.642857142857	694.6	0.0560300258239436	0.2265864500915493	0.5262394586590909	0.1719853632045454	0.0073460420357142	0.011677097	7
2020	78.0	51853.66197183099	210922.97183098592	478423.6818181818	155648.13636363635	4193.285714285715	702.2	0.0556518626478873	0.2253865901830986	0.5140023503181819	0.1721237384090909	0.0099670170714285	0.022616138	7
2020	303.0	51528.49295774648	210374.45774647887	467033.0227272727	153496.20454545456	4090.928571428572	709.8	0.0552736994718309	0.2241867302746479	0.5017652419772728	0.1722621136136363	0.0125879921071428	0.033555179	7
2020	1149.0	51203.32394366197	209825.94366197183	455642.3636363637	151344.27272727274	3988.571428571429	717.4	0.0548955362957746	0.2229868703661972	0.4895281336363636	0.1724004888181818	0.0152089671428571	0.04449422	7
2020	13084.0	50878.15492957747	209277.4295774648	444251.7045454545	149192.3409090909	3886.214285714286	725.0	0.0545173731197183	0.2217870104577464	0.4772910252954546	0.1725388640227272	0.0178299421785714	0.055433261	7
2020	746.0	50552.98591549296	208728.91549295772	432861.0454545455	147040.4090909091	3783.857142857143	1433.913043478261	0.0541392099436619	0.2205871505492957	0.4650539169545454	0.1726772392272727	0.0204509172142857	0.0907755776521739	7
2020	96.0	50227.81690140845	208180.4014084507	421470.3863636364	144888.47727272726	3681.5	2142.826086956522	0.0537610467676056	0.219387290640845	0.4528168086136364	0.1728156144318182	0.02307189225	0.1261178943043478	7
2020	1475.0	49902.64788732395	207631.8873239437	410079.7272727273	142736.54545454547	3579.142857142857	2851.7391304347825	0.0533828835915492	0.2181874307323943	0.4405797002727273	0.1729539896363636	0.0256928672857142	0.1614602109565217	7
2020	1542.0	49577.47887323944	207083.37323943665	398689.0681818182	140584.61363636365	3476.785714285714	3560.6521739130435	0.0530047204154929	0.2169875708239436	0.4283425919318182	0.1730923648409091	0.0283138423214285	0.1968025276086956	7
2020	173.0	49252.30985915493	206534.8591549296	387298.4090909091	138432.68181818182	3374.428571428572	4269.565217391304	0.0526265572394366	0.2157877109154929	0.4161054835909091	0.1732307400454545	0.0309348173571428	0.2321448442608695	7
2020	45.0	48927.14084507042	205986.3450704225	375907.75	136280.75	3272.0714285714284	4978.478260869565	0.0522483940633802	0.2145878510070422	0.40386837525	0.17336911525	0.0335557923928571	0.2674871609130435	7
2020	1533.0	48601.97183098592	205437.8309859155	364517.0909090909	134128.81818181818	3169.714285714286	5687.391304347826	0.0518702308873239	0.2133879910985915	0.3916312669090909	0.1735074904545454	0.0361767674285714	0.3028294775652174	7
2020	794.0	48276.80281690141	204889.31690140849	353126.4318181818	131976.88636363635	3067.357142857143	6396.304347826087	0.0514920677112676	0.2121881311901408	0.3793941585681818	0.1736458656590909	0.0387977424642857	0.3381717942173913	7
2020	1038.0	47951.6338028169	204340.8028169014	341735.7727272727	129824.95454545454	2965.0	7105.217391304348	0.0511139045352112	0.2109882712816901	0.3671570502272727	0.1737842408636363	0.0414187175	0.3735141108695652	7
2020	189.0	47626.4647887324	203792.2887323944	330345.11363636365	127673.02272727274	2862.642857142857	7814.130434782609	0.0507357413591549	0.2097884113732394	0.3549199418863636	0.1739226160681818	0.0440396925357142	0.4088564275217391	7
2020	667.0	47301.295774647886	203243.77464788733	318954.4545454546	125521.09090909093	2760.285714285714	8523.04347826087	0.0503575781830985	0.2085885514647887	0.3426828335454546	0.1740609912727272	0.0466606675714285	0.444198744173913	7
2020	820.0	46976.12676056338	202695.2605633803	307563.79545454547	123369.15909090907	2657.928571428572	9231.95652173913	0.0499794150070422	0.207388691556338	0.3304457252045454	0.1741993664772727	0.0492816426071428	0.4795410608260869	7
2020	168.0	46650.95774647888	202146.74647887325	296173.13636363635	121217.22727272728	2555.5714285714284	9940.869565217392	0.0496012518309859	0.2061888316478873	0.3182086168636364	0.1743377416818181	0.0519026176428571	0.5148833774782609	7
2020	482.0	46325.788732394365	201598.2323943662	284782.4772727273	119065.29545454546	2453.2142857142853	10649.782608695652	0.0492230886549295	0.2049889717394366	0.3059715085227272	0.1744761168863636	0.0545235926785714	0.5502256941304348	7
2020	41.0	46000.619718309856	201049.7183098592	273391.81818181823	116913.36363636365	2350.8571428571427	11358.695652173914	0.0488449254788732	0.2037891118309859	0.2937344001818182	0.1746144920909091	0.0571445677142857	0.5855680107826087	7
2020	340.0	45675.45070422535	200501.2042253521	262001.15909090912	114761.43181818182	2248.5	12067.608695652174	0.0484667623028169	0.2025892519225352	0.2814972918409091	0.1747528672954545	0.05976554275	0.6209103274347826	7
2020	134.0	45350.28169014085	199952.69014084508	250610.50000000003	112609.5	2146.142857142857	12776.521739130434	0.0480885991267605	0.2013893920140845	0.2692601835	0.1748912425	0.0623865177857142	0.6562526440869565	7
2020	845.0	45025.112676056335	199404.17605633804	239219.8409090909	110457.56818181818	2043.7857142857144	13485.434782608696	0.0477104359507042	0.2001895321056337	0.2570230751590909	0.1750296177045454	0.0650074928214285	0.6915949607391304	7
2020	201.0	44699.94366197183	198855.661971831	227829.18181818185	108305.63636363635	1941.428571428572	14194.347826086956	0.0473322727746478	0.198989672197183	0.2447859668181818	0.1751679929090909	0.0676284678571428	0.7269372773913043	7
2020	186.0	44374.77464788732	198307.14788732395	216438.5227272728	106153.70454545456	1839.0714285714284	14903.260869565218	0.0469541095985915	0.1977898122887323	0.2325488584772727	0.1753063681136363	0.0702494428928571	0.7622795940434782	7
2020	490.0	44049.605633802814	197758.6338028169	205047.86363636365	104001.77272727274	1736.7142857142858	15612.173913043478	0.0465759464225352	0.1965899523802816	0.2203117501363636	0.1754447433181818	0.0728704179285714	0.7976219106956521	7
2020	936.0	43724.43661971831	197210.11971830987	193657.2045454546	101849.84090909093	1634.357142857143	16321.08695652174	0.0461977832464788	0.1953900924718309	0.2080746417954545	0.1755831185227272	0.0754913929642857	0.832964227347826	7
2020	19613.0	43399.2676056338	196661.60563380283	182266.54545454547	99697.90909090907	1532.0	17030.0	0.0458196200704225	0.1941902325633802	0.1958375334545454	0.1757214937272727	0.078112368	0.868306544	7
2020	3652.0	43074.09859154929	196113.0915492958	170875.8863636364	97545.97727272728	13945.4375	17834.69230769231	0.0454414568943662	0.1929903726549295	0.1836004251136364	0.1758598689318181	0.1073338564375	0.8303592590769231	7
2020	367.0	42748.92957746479	195564.57746478877	159485.2272727273	95394.04545454546	26358.875	18639.384615384617	0.0450632937183098	0.1917905127464788	0.1713633167727273	0.1759982441363636	0.1365553448749999	0.7924119741538461	7
2020	433.0	42423.76056338028	195016.06338028167	148094.56818181823	93242.11363636365	38772.3125	19444.07692307692	0.0446851305422535	0.1905906528380281	0.1591262084318181	0.1761366193409091	0.1657768333124999	0.7544646892307691	7
2020	239.0	42098.59154929577	194467.54929577463	136703.90909090912	91090.18181818182	51185.75	20248.76923076923	0.0443069673661971	0.1893907929295774	0.1468891000909091	0.1762749945454545	0.1949983217499999	0.7165174043076923	7
2020	30.0	41773.42253521127	193919.0352112676	125313.25	88938.25	63599.1875	21053.46153846154	0.0439288041901408	0.1881909330211267	0.13465199175	0.17641336975	0.2242198101874999	0.6785701193846154	7
2020	7667.0	41448.25352112676	193370.52112676055	113922.59090909094	86786.31818181819	76012.625	21858.153846153848	0.0435506410140845	0.186991073112676	0.1224148834090909	0.1765517449545454	0.253441298625	0.6406228344615384	7
2020	597.0	41123.08450704225	192822.0070422535	102531.93181818182	84634.38636363637	88426.0625	22662.84615384616	0.0431724778380281	0.1857912132042253	0.1101777750681818	0.1766901201590909	0.2826627870625	0.6026755495384615	7
2020	3418.0	40797.91549295775	192273.4929577465	91141.27272727276	82482.45454545456	100839.5	23467.53846153846	0.0427943146619718	0.1845913532957746	0.0979406667272727	0.1768284953636363	0.3118842755	0.5647282646153846	7
2020	2232.0	40472.74647887324	191724.97887323945	79750.61363636365	80330.52272727274	113252.9375	24272.23076923077	0.0424161514859154	0.1833914933873239	0.0857035583863636	0.1769668705681818	0.3411057639375	0.5267809796923077	7
2020	379.0	40147.57746478873	191176.4647887324	68359.95454545459	78178.59090909091	125666.375	25076.92307692308	0.0420379883098591	0.1821916334788732	0.0734664500454545	0.1771052457727272	0.3703272523749999	0.4888336947692308	7
2020	2734.0	39822.40845070423	190627.9507042253	56969.29545454547	76026.6590909091	138079.8125	25881.615384615383	0.0416598251338028	0.1809917735704225	0.0612293417045454	0.1772436209772727	0.3995487408124999	0.4508864098461538	7
2020	200.0	39497.23943661972	190079.4366197183	45578.63636363641	73874.72727272728	150493.25	26686.30769230769	0.0412816619577464	0.1797919136619718	0.0489922333636363	0.1773819961818181	0.4287702292499999	0.4129391249230769	7
2020	73312.0	39172.07042253521	189530.92253521128	34187.977272727294	71722.79545454546	162906.6875	27491.0	0.0409034987816901	0.1785920537535211	0.0367551250227272	0.1775203713863636	0.4579917176874999	0.37499184	7
2020	18963.0	38846.90140845071	188982.4084507042	22797.318181818235	69570.86363636365	175320.125	118.0	0.0405253356056338	0.1773921938450704	0.0245180166818181	0.177658746590909	0.4872132061249999	0.006217038	7
2020	271.0	38521.7323943662	188433.8943661972	11406.659090909116	67418.93181818182	187733.5625	48166.0	0.0401471724295774	0.1761923339366197	0.0122809083409091	0.1777971217954545	0.5164346945625	0.1342613265	7
2020	366801.0	38196.56338028169	187885.38028169013	16.0	65267.0	200147.0	96214.0	0.0397690092535211	0.174992474028169	4.38e-05	0.177935497	0.545656183	0.262305615	7
2020	8223.0	37871.39436619719	187336.8661971831	698.5227272727273	67636.27272727272	194429.5428571429	48136.5	0.0393908460774647	0.1737926141197183	0.0025707601818181	0.1881534637954545	0.5301753149142857	0.1315447045	7
2020	74825.0	37546.22535211268	186788.35211267605	1381.0454545454545	70005.54545454546	188712.08571428573	59.0	0.0390126829014084	0.1725927542112676	0.0050977203636363	0.1983714305909091	0.5146944468285714	0.000783794	7
2020	202.0	37221.05633802817	186239.838028169	2063.568181818182	72374.81818181818	182994.62857142856	112.23076923076924	0.0386345197253521	0.1713928943028169	0.0076246805454545	0.2085893973863636	0.4992135787428571	0.0215621596153846	7
2020	917.0	36895.88732394367	185691.323943662	2746.090909090909	74744.09090909091	177277.17142857143	165.46153846153845	0.0382563565492957	0.1701930343943662	0.0101516407272727	0.2188073641818181	0.4837327106571428	0.0423405252307692	7
2020	270.0	36570.71830985916	185142.8098591549	3428.613636363636	77113.36363636363	171559.7142857143	218.6923076923077	0.0378781933732394	0.1689931744859155	0.0126786009090909	0.2290253309772727	0.4682518425714285	0.0631188908461538	7
2020	534.0	36245.54929577465	184594.29577464788	4111.136363636364	79482.63636363637	165842.25714285715	271.9230769230769	0.037500030197183	0.1677933145774647	0.015205561090909	0.2392432977727273	0.4527709744857142	0.0838972564615384	7
2020	6138.0	35920.380281690144	184045.78169014084	4793.659090909091	81851.90909090909	160124.8	325.1538461538462	0.0371218670211267	0.1665934546690141	0.0177325212727272	0.2494612645681818	0.4372901064	0.104675622076923	7
2020	241.0	35595.21126760563	183497.2676056338	5476.181818181818	84221.18181818182	154407.34285714285	378.3846153846154	0.0367437038450704	0.1653935947605633	0.0202594814545454	0.2596792313636363	0.4218092383142857	0.1254539876923077	7
2020	100.0	35270.042253521126	182948.75352112675	6158.704545454545	86590.45454545454	148689.88571428572	431.61538461538464	0.036365540669014	0.1641937348521126	0.0227864416363636	0.2698971981590909	0.4063283702285714	0.1462323533076923	7
2020	531.0	34944.87323943662	182400.2394366197	6841.227272727272	88959.72727272728	142972.42857142858	484.84615384615387	0.0359873774929577	0.1629938749436619	0.0253134018181818	0.2801151649545454	0.3908475021428571	0.1670107189230769	7
2020	422.0	34619.70422535211	181851.72535211267	7523.75	91329.0	137254.97142857144	538.0769230769231	0.0356092143169014	0.1617940150352112	0.027840362	0.29033313175	0.3753666340571428	0.1877890845384615	7
2020	720.0	34294.535211267605	181303.21126760563	8206.272727272728	93698.27272727274	131537.5142857143	591.3076923076924	0.035231051140845	0.1605941551267605	0.0303673221818181	0.3005510985454546	0.3598857659714285	0.2085674501538461	7
2020	7475.0	33969.3661971831	180754.6971830986	8888.795454545454	96067.54545454546	125820.05714285714	644.5384615384615	0.0348528879647887	0.1593942952183098	0.0328942823636363	0.3107690653409091	0.3444048978857142	0.2293458157692307	7
2020	119.0	33644.197183098586	180206.18309859157	9571.318181818182	98436.81818181818	120102.6	697.7692307692308	0.0344747247887324	0.1581944353098591	0.0354212425454545	0.3209870321363636	0.3289240297999999	0.2501241813846154	7
2020	2773.0	33319.028169014084	179657.6690140845	10253.840909090908	100806.09090909093	114385.14285714286	751.0	0.034096561612676	0.1569945754014084	0.0379482027272727	0.3312049989318182	0.3134431617142856	0.270902547	7
2020	98.0	32993.859154929574	179109.15492957746	10936.363636363636	103175.36363636365	108667.68571428572	834.6	0.0337183984366197	0.1557947154929577	0.0404751629090909	0.3414229657272727	0.2979622936285714	0.2702858785499999	7
2020	393.0	32668.69014084507	178560.64084507042	11618.886363636364	105544.63636363635	102950.22857142858	918.2	0.0333402352605633	0.154594855584507	0.043002123090909	0.3516409325227273	0.2824814255428571	0.2696692101	7
2020	858.0	32343.521126760563	178012.12676056338	12301.40909090909	107913.90909090907	97232.77142857145	1001.8	0.032962072084507	0.1533949956760563	0.0455290832727272	0.3618588993181818	0.2670005574571428	0.26905254165	7
2020	2088.0	32018.352112676053	177463.6126760563	12983.931818181818	110283.18181818182	91515.3142857143	1085.4	0.0325839089084507	0.1521951357676056	0.0480560434545454	0.3720768661136364	0.2515196893714285	0.2684358732	7
2020	74.0	31693.183098591548	176915.0985915493	13666.454545454544	112652.45454545456	85797.85714285714	1169.0	0.0322057457323943	0.1509952758591549	0.0505830036363636	0.3822948329090909	0.2360388212857143	0.26781920475	7
2020	649.0	31368.01408450704	176366.58450704225	14348.977272727272	115021.72727272728	80080.40000000001	1252.6	0.031827582556338	0.1497954159507042	0.0531099638181818	0.3925127997045454	0.2205579532	0.2672025363	7
2020	217.0	31042.84507042253	175818.0704225352	15031.5	117391.0	74362.94285714286	1336.1999999999998	0.0314494193802816	0.1485955560422535	0.055636924	0.4027307665	0.2050770851142856	0.26658586785	7
2020	273.0	30717.676056338027	175269.55633802817	15714.022727272726	119760.27272727274	68645.48571428572	1419.8	0.0310712562042253	0.1473956961338028	0.0581638841818181	0.4129487332954545	0.1895962170285714	0.2659691994	7
2020	3582.0	30392.50704225352	174721.04225352113	16396.545454545456	122129.54545454546	62928.028571428586	1503.4	0.030693093028169	0.1461958362253521	0.0606908443636363	0.4231667000909091	0.1741153489428571	0.26535253095	7
2020	408.0	30067.33802816901	174172.52816901408	17079.06818181818	124498.81818181818	57210.57142857145	1587.0	0.0303149298521126	0.1449959763169014	0.0632178045454545	0.4333846668863637	0.1586344808571428	0.2647358625	7
2020	1996.0	29742.169014084506	173624.01408450704	17761.590909090908	126868.09090909093	51493.11428571429	1670.6	0.0299367666760563	0.1437961164084507	0.0657447647272727	0.4436026336818182	0.1431536127714285	0.26411919405	7
2020	880.0	29417.0	173075.5	18444.11363636364	129237.36363636365	45775.65714285715	1754.1999999999998	0.0295586035	0.1425962565	0.0682717249090909	0.4538206004772727	0.1276727446857142	0.2635025256	7
2020	502.0	29091.83098591549	172526.98591549296	19126.636363636364	131606.63636363635	40058.20000000001	1837.8	0.0291804403239436	0.1413963965915493	0.0707986850909091	0.4640385672727273	0.1121918765999999	0.26288585715	7
2020	1230.0	28766.661971830985	171978.47183098592	19809.15909090909	133975.90909090912	34340.742857142875	1921.4	0.0288022771478873	0.1401965366830986	0.0733256452727272	0.4742565340681818	0.0967110085142857	0.2622691887	7
2020	1044.0	28441.492957746475	171429.95774647887	20491.681818181816	136345.18181818182	28623.28571428571	2005.0	0.0284241139718309	0.1389966767746479	0.0758526054545454	0.4844745008636363	0.0812301404285714	0.26165252025	7
2020	330.0	28116.32394366197	170881.44366197183	21174.204545454544	138714.45454545456	22905.82857142857	2088.6	0.0280459507957746	0.1377968168661971	0.0783795656363636	0.4946924676590909	0.0657492723428571	0.2610358518	7
2020	466.0	27791.154929577464	170332.9295774648	21856.727272727272	141083.7272727273	17188.371428571438	2172.2	0.0276677876197183	0.1365969569577464	0.0809065258181818	0.5049104344545454	0.0502684042571428	0.26041918335	7
2020	753.0	27465.985915492955	169784.41549295775	22539.25	143453.0	11470.914285714302	2255.8	0.0272896244436619	0.1353970970492957	0.083433486	0.51512840125	0.0347875361714286	0.2598025149	7
2020	1822.0	27140.81690140845	169235.9014084507	23221.772727272728	145822.27272727274	5753.457142857165	2339.4	0.0269114612676056	0.134197237140845	0.0859604461818181	0.5253463680454546	0.0193066680857142	0.25918584645	7
2020	9371.0	26815.647887323943	168687.3873239437	23904.29545454545	148191.54545454547	36.0	2423.0	0.0265332980915492	0.1329973772323943	0.0884874063636363	0.5355643348409092	0.0038258	0.258569178	7
2020	3330.0	26490.478873239437	168138.87323943662	24586.81818181818	150560.81818181818	6930.888888888889	2927.4444444444443	0.0261551349154929	0.1317975173239436	0.0910143665454545	0.5457823016363637	0.0289397906666666	0.2327032136666667	7
2020	52.0	26165.309859154928	167590.35915492958	25269.340909090908	152930.0909090909	13825.777777777776	3431.8888888888887	0.0257769717394366	0.1305976574154929	0.0935413267272727	0.5560002684318182	0.0540537813333333	0.2068372493333333	7
2020	400.0	25840.140845070426	167041.84507042254	25951.86363636364	155299.36363636365	20720.666666666664	3936.3333333333335	0.0253988085633802	0.1293977975070422	0.0960682869090909	0.5662182352272728	0.079167772	0.180971285	7
2020	415.0	25514.971830985916	166493.3309859155	26634.386363636364	157668.63636363635	27615.555555555555	4440.777777777777	0.0250206453873239	0.1281979375985915	0.0985952470909091	0.5764362020227273	0.1042817626666666	0.1551053206666666	7
2020	336.0	25189.802816901407	165944.81690140846	27316.90909090909	160037.90909090912	34510.444444444445	4945.222222222223	0.0246424822112676	0.1269980776901408	0.1011222072727272	0.5866541688181819	0.1293957533333333	0.1292393563333333	7
2020	256.0	24864.633802816898	165396.3028169014	27999.431818181816	162407.18181818182	41405.33333333333	5449.666666666667	0.0242643190352112	0.1257982177816901	0.1036491674545454	0.5968721356136364	0.154509744	0.103373392	7
2020	359.0	24539.46478873239	164847.78873239437	28681.954545454544	164776.45454545456	48300.22222222222	5954.111111111111	0.0238861558591549	0.1245983578732394	0.1061761276363636	0.6070901024090909	0.1796237346666666	0.0775074276666666	7
2020	2902.0	24214.29577464789	164299.27464788733	29364.477272727272	167145.7272727273	55195.11111111111	6458.555555555556	0.0235079926830985	0.1233984979647887	0.1087030878181818	0.6173080692045455	0.2047377253333333	0.0516414633333333	7
2020	270132.0	23889.126760563377	163750.76056338026	30047.0	169515.0	62090.0	6963.0	0.0231298295070422	0.122198638056338	0.111230048	0.627526036	0.229851716	0.025775499	7
2020	1445.0	23563.95774647887	163202.24647887325	34010.42857142857	161008.7142857143	55862.857142857145	6249.857142857143	0.0227516663309859	0.1209987781478873	0.1391537711428571	0.6212529675714286	0.2110409708571428	0.0235873784285714	7
2020	2926.0	23238.788732394365	162653.73239436618	37973.857142857145	152502.42857142858	49635.71428571429	5536.714285714286	0.0223735031549295	0.1197989182394366	0.1670774942857142	0.6149798991428571	0.1922302257142857	0.0213992578571428	7
2020	86.0	22913.619718309856	162105.21830985916	41937.28571428571	143996.14285714287	43408.57142857143	4823.571428571428	0.0219953399788732	0.1185990583309859	0.1950012174285714	0.6087068307142857	0.1734194805714285	0.0192111372857142	7
2020	1343.0	22588.45070422535	161556.7042253521	45900.71428571429	135489.85714285716	37181.42857142857	4110.428571428572	0.0216171768028168	0.1173991984225352	0.2229249405714286	0.6024337622857143	0.1546087354285714	0.0170230167142857	7
2020	34.0	22263.281690140844	161008.19014084508	49864.142857142855	126983.57142857143	30954.28571428572	3397.2857142857147	0.0212390136267605	0.1161993385140845	0.2508486637142857	0.5961606938571429	0.1357979902857143	0.0148348961428571	7
2020	33.0	21938.11267605633	160459.676056338	53827.57142857143	118477.28571428572	24727.14285714285	2684.142857142857	0.0208608504507042	0.1149994786056338	0.2787723868571429	0.5898876254285714	0.1169872451428571	0.0126467755714285	7
2020	188432.0	21612.94366197183	159911.161971831	57791.0	109971.0	18500.0	1971.0	0.0204826872746478	0.1137996186971831	0.30669611	0.583614557	0.0981765	0.010458655	7
2020	5310.0	21287.774647887323	159362.64788732392	65203.21276595745	122135.31914893616	36144.425531914894	2037.7555555555557	0.0201045240985915	0.1125997587887324	0.3038692322765958	0.5774047879787234	0.1038076671276595	0.0116058491777777	7
2020	817.0	20962.60563380281	158814.1338028169	72615.4255319149	134299.63829787233	53788.85106382979	2104.511111111111	0.0197263609225352	0.1113998988802816	0.3010423545531915	0.5711950189574468	0.1094388342553191	0.0127530433555555	7
2020	991.0	20637.436619718308	158265.61971830984	80027.63829787234	146463.95744680852	71433.27659574468	2171.266666666667	0.0193481977464788	0.1102000389718309	0.2982154768297873	0.5649852499361702	0.1150700013829787	0.0139002375333333	7
2020	625.0	20312.2676056338	157717.10563380283	87439.85106382979	158628.27659574468	89077.70212765958	2238.0222222222224	0.0189700345704225	0.1090001790633802	0.295388599106383	0.5587754809148936	0.1207011685106383	0.0150474317111111	7
2020	1056.0	19987.098591549293	157168.59154929576	94852.06382978724	170792.59574468085	106722.12765957449	2304.777777777778	0.0185918713943661	0.1078003191549295	0.2925617213829787	0.552565711893617	0.1263323356382978	0.0161946258888888	7
2020	115.0	19661.929577464784	156620.07746478874	102264.27659574468	182956.91489361704	124366.55319148937	2371.5333333333333	0.0182137082183098	0.1066004592464788	0.2897348436595744	0.5463559428723405	0.1319635027659574	0.0173418200666666	7
2020	70.0	19336.76056338028	156071.56338028167	109676.48936170212	195121.2340425532	142010.97872340426	2438.288888888889	0.0178355450422535	0.1054005993380281	0.2869079659361702	0.5401461738510638	0.137594669893617	0.0184890142444444	7
2020	34.0	19011.59154929577	155523.04929577466	117088.70212765958	207285.55319148937	159655.40425531915	2505.0444444444447	0.0174573818661971	0.1042007394295774	0.2840810882127659	0.5339364048297872	0.1432258370212766	0.0196362084222222	7
2020	2401.0	18686.422535211263	154974.5352112676	124500.91489361702	219449.87234042556	177299.82978723405	2571.8	0.0170792186901408	0.1030008795211267	0.2812542104893617	0.5277266358085106	0.1488570041489361	0.0207834026	7
2020	770.0	18361.25352112676	154426.02112676055	131913.12765957447	231614.1914893617	194944.2553191489	2638.555555555556	0.0167010555140845	0.101801019612676	0.2784273327659575	0.5215168667872341	0.1544881712765957	0.0219305967777777	7
2020	2232.0	18036.08450704225	153877.5070422535	139325.3404255319	243778.51063829788	212588.68085106384	2705.311111111111	0.0163228923380281	0.1006011597042253	0.2756004550425532	0.5153070977659574	0.1601193384042553	0.0230777909555555	7
2020	36.0	17710.91549295774	153328.99295774646	146737.55319148937	255942.82978723405	230233.10638297876	2772.0666666666666	0.0159447291619718	0.0994012997957746	0.272773577319149	0.5090973287446808	0.1657505055319149	0.0242249851333333	7
2020	1704.0	17385.74647887324	152780.47887323942	154149.76595744683	268107.1489361702	247877.53191489365	2838.822222222222	0.0155665659859154	0.0982014398873239	0.2699466995957447	0.5028875597234043	0.1713816726595744	0.0253721793111111	7
2020	338.0	17060.57746478873	152231.96478873238	161561.97872340426	280271.4680851064	265521.9574468085	2905.5777777777776	0.0151884028098591	0.0970015799788732	0.2671198218723404	0.4966777907021276	0.177012839787234	0.0265193734888888	7
2020	1981.0	16735.40845070422	151683.45070422534	168974.1914893617	292435.78723404254	283166.3829787234	2972.333333333333	0.0148102396338028	0.0958017200704225	0.2642929441489361	0.4904680216808511	0.1826440069148936	0.0276665676666666	7
2020	900.0	16410.23943661972	151134.9366197183	176386.40425531915	304600.1063829788	300810.8085106383	3039.088888888889	0.0144320764577464	0.0946018601619718	0.2614660664255319	0.4842582526595744	0.1882751740425531	0.0288137618444444	7
2020	531.0	16085.07042253521	150586.42253521126	183798.61702127664	316764.4255319149	318455.23404255323	3105.8444444444444	0.0140539132816901	0.0934020002535211	0.2586391887021276	0.4780484836382979	0.1939063411702127	0.0299609560222222	7
2020	706.0	15759.9014084507	150037.9084507042	191210.82978723405	328928.74468085106	336099.6595744681	3172.6000000000004	0.0136757501056338	0.0922021403450704	0.2558123109787234	0.4718387146170212	0.1995375082978723	0.0311081502	7
2020	503.0	15434.732394366198	149489.39436619717	198623.04255319148	341093.06382978725	353744.08510638296	3239.355555555556	0.0132975869295774	0.0910022804366197	0.2529854332553192	0.4656289455957447	0.2051686754255319	0.0322553443777777	7
2020	362.0	15109.563380281688	148940.88028169013	206035.2553191489	353257.3829787234	371388.5106382979	3306.1111111111118	0.0129194237535211	0.089802420528169	0.2501585555319149	0.459419176574468	0.2107998425531914	0.0334025385555555	7
2020	754.0	14784.39436619718	148392.3661971831	213447.4680851064	365421.7021276596	389032.9361702128	3372.866666666667	0.0125412605774647	0.0886025606197183	0.2473316778085106	0.4532094075531915	0.216431009680851	0.0345497327333333	7
2020	1159.0	14459.22535211267	147843.85211267605	220859.68085106384	377586.02127659577	406677.3617021277	3439.6222222222223	0.0121630974014084	0.0874027007112676	0.2445048000851064	0.4469996385319149	0.2220621768085106	0.0356969269111111	7
2020	1729.0	14134.056338028167	147295.338028169	228271.89361702127	389750.3404255319	424321.78723404254	3506.3777777777777	0.0117849342253521	0.0862028408028169	0.2416779223617021	0.4407898695106383	0.2276933439361702	0.0368441210888888	7
2020	74.0	13808.887323943658	146746.82394366196	235684.10638297876	401914.6595744681	441966.2127659575	3573.133333333333	0.0114067710492957	0.0850029808943662	0.2388510446382978	0.4345801004893617	0.2333245110638298	0.0379913152666666	7
2020	2522.0	13483.718309859149	146198.30985915492	243096.3191489362	414078.9787234043	459610.6382978724	3639.8888888888887	0.0110286078732394	0.0838031209859155	0.2360241669148936	0.4283703314680851	0.2389556781914893	0.0391385094444444	7
2020	896.0	13158.549295774646	145649.79577464788	250508.53191489365	426243.2978723404	477255.0638297873	3706.6444444444446	0.010650444697183	0.0826032610774648	0.2331972891914893	0.4221605624468085	0.2445868453191489	0.0402857036222222	7
2020	468.0	12833.380281690135	145101.28169014084	257920.74468085103	438407.6170212766	494899.4893617021	3773.4	0.0102722815211267	0.0814034011690141	0.2303704114680851	0.4159507934255319	0.2502180124468085	0.0414328978	7
2020	1620.0	12508.211267605628	144552.7676056338	265332.9574468085	450571.9361702128	512543.914893617	3840.155555555556	0.0098941183450704	0.0802035412605634	0.2275435337446808	0.4097410244042553	0.255849179574468	0.0425800919777777	7
2020	3869.0	12183.042253521126	144004.25352112675	272745.170212766	462736.25531914894	530188.340425532	3906.911111111112	0.009515955169014	0.0790036813521126	0.2247166560212766	0.4035312553829787	0.2614803467021276	0.0437272861555555	7
2020	171.0	11857.873239436616	143455.7394366197	280157.3829787234	474900.57446808513	547832.7659574468	3973.666666666667	0.0091377919929577	0.0778038214436619	0.2218897782978723	0.3973214863617021	0.2671115138297872	0.0448744803333333	7
2020	60.0	11532.704225352109	142907.22535211267	287569.59574468085	487064.89361702127	565477.1914893617	4040.4222222222224	0.0087596288169014	0.0766039615352112	0.2190629005744681	0.3911117173404255	0.2727426809574468	0.0460216745111111	7
2020	625.0	11207.535211267605	142358.71126760563	294981.8085106383	499229.2127659575	583121.6170212766	4107.177777777778	0.008381465640845	0.0754041016267605	0.2162360228510638	0.3849019483191489	0.2783738480851063	0.0471688686888888	7
2020	158.0	10882.366197183095	141810.1971830986	302394.02127659577	511393.53191489365	600766.0425531915	4173.933333333333	0.0080033024647887	0.0742042417183098	0.2134091451276595	0.3786921792978723	0.2840050152127659	0.0483160628666666	7
2020	162.0	10557.197183098586	141261.68309859154	309806.23404255323	523557.8510638298	618410.4680851065	4240.688888888889	0.0076251392887323	0.0730043818098591	0.2105822674042553	0.3724824102765958	0.2896361823404255	0.0494632570444444	7
2020	1285.0	10232.028169014084	140713.1690140845	317218.44680851063	535722.1702127659	636054.8936170213	4307.444444444445	0.007246976112676	0.0718045219014084	0.207755389680851	0.3662726412553191	0.2952673494680851	0.0506104512222222	7
2020	456.0	9906.859154929574	140164.65492957746	324630.6595744681	547886.4893617021	653699.3191489362	4374.200000000001	0.0068688129366197	0.0706046619929577	0.2049285119574468	0.3600628722340425	0.3008985165957447	0.0517576453999999	7
2020	1160.0	9581.690140845065	139616.14084507042	332042.8723404256	560050.8085106383	671343.7446808511	4440.955555555556	0.0064906497605633	0.069404802084507	0.2021016342340425	0.353853103212766	0.3065296837234043	0.0529048395777777	7
2020	1937.0	9256.521126760565	139067.62676056338	339455.08510638296	572215.1276595745	688988.1702127659	4507.711111111112	0.006112486584507	0.0682049421760563	0.1992747565106383	0.3476433341914894	0.3121608508510638	0.0540520337555555	7
2020	181.0	8931.352112676053	138519.1126760563	346867.2978723404	584379.4468085107	706632.5957446808	4574.466666666667	0.0057343234084507	0.0670050822676056	0.196447878787234	0.3414335651702128	0.3177920179787233	0.0551992279333333	7
2020	760.0	8606.183098591544	137970.5985915493	354279.5106382979	596543.7659574468	724277.0212765958	4641.222222222223	0.0053561602323943	0.0658052223591549	0.1936210010638298	0.3352237961489361	0.3234231851063829	0.0563464221111111	7
2020	120.0	8281.014084507042	137422.08450704225	361691.72340425535	608708.0851063831	741921.4468085107	4707.977777777778	0.004977997056338	0.0646053624507042	0.1907941233404255	0.3290140271276596	0.3290543522340425	0.0574936162888888	7
2020	177.0	7955.845070422532	136873.5704225352	369103.9361702128	620872.4042553192	759565.8723404256	4774.733333333334	0.0045998338802816	0.0634055025422535	0.1879672456170212	0.322804258106383	0.3346855193617021	0.0586408104666666	7
2020	8858.0	7630.676056338023	136325.05633802817	376516.1489361702	633036.7234042553	777210.2978723404	4841.488888888889	0.0042216707042253	0.0622056426338028	0.185140367893617	0.3165944890851064	0.3403166864893617	0.0597880046444444	7
2020	173.0	7305.507042253521	135776.54225352113	383928.3617021277	645201.0425531915	794854.7234042553	4908.2444444444445	0.003843507528169	0.0610057827253521	0.1823134901702127	0.3103847200638298	0.3459478536170213	0.0609351988222222	7
2020	80142.0	6980.338028169012	135228.02816901408	391340.57446808513	657365.3617021277	812499.1489361703	4975.0	0.0034653443521126	0.0598059228169014	0.1794866124468085	0.3041749510425532	0.3515790207446808	0.062082393	7
2020	897.0	6655.169014084502	134679.51408450704	398752.78723404254	669529.6808510638	830143.5744680851	127244.5	0.0030871811760563	0.0586060629084507	0.1766597347234042	0.2979651820212766	0.3572101878723404	0.0844354105	7
2020	2336526.0	6330.0	134131.0	406165.0	681694.0	847788.0	249514.0	0.002709018	0.057406203	0.173832857	0.291755413	0.362841355	0.106788428	7
2020	559884.0	9320.666666666666	67260.5	205863.5	17860.0	178736.0	326676.0	0.0041332468333333	0.034588912	0.1707666535	0.031899501	0.319236784	0.583471748	7
2020	33163.0	12311.333333333332	390.0	5562.0	10658.0	7504.0	8996.0	0.0055574756666666	0.011771621	0.16770045	0.321384667	0.226283416	0.271255281	7
2020	156.0	15302.0	16690.636363636364	5306.666666666667	11323.052631578948	13212.105263157897	9323.4	0.0069817045	0.0189438891363636	0.1597251606666666	0.3113492377368421	0.248620184368421	0.3697320796	7
2020	296.0	18292.666666666664	32991.27272727273	5051.333333333333	11988.105263157897	18920.21052631579	9650.8	0.0084059333333333	0.0261161572727272	0.1517498713333333	0.3013138084736842	0.270956952736842	0.4682088782	7
2020	7048.0	21283.33333333333	49291.90909090909	4796.0	12653.157894736842	24628.315789473687	9978.2	0.0098301621666666	0.0332884254090909	0.143774582	0.2912783792105263	0.2932937211052631	0.5666856767999999	7
2020	402.0	24274.0	65592.54545454546	4540.666666666667	13318.21052631579	30336.42105263158	10305.6	0.011254391	0.0404606935454545	0.1357992926666666	0.2812429499473684	0.3156304894736842	0.6651624754000001	7
2020	13924.0	27264.666666666664	81893.18181818182	4285.333333333333	13983.263157894737	36044.52631578947	10633.0	0.0126786198333333	0.0476329616818181	0.1278240033333333	0.2712075206842105	0.3379672578421052	0.763639274	7
2020	1017.0	30255.33333333333	98193.81818181818	4030.0	14648.315789473683	41752.631578947374	12553.5	0.0141028486666666	0.0548052298181818	0.119848714	0.2611720914210526	0.3603040262105262	0.7241320020714286	7
2020	3459.0	33246.0	114494.45454545454	3774.6666666666665	15313.368421052632	47460.73684210527	14474.0	0.0155270775	0.0619774979545454	0.1118734246666666	0.2511366621578947	0.3826407945789473	0.6846247301428571	7
2020	390.0	36236.66666666666	130795.09090909093	3519.333333333333	15978.42105263158	53168.84210526316	16394.5	0.0169513063333333	0.069149766090909	0.1038981353333333	0.2411012328947368	0.4049775629473684	0.6451174582142857	7
2020	1478.0	39227.33333333333	147095.72727272726	3264.0	16643.473684210527	58876.94736842105	18315.0	0.0183755351666666	0.0763220342272727	0.095922846	0.2310658036315789	0.4273143313157894	0.6056101862857143	7
2020	3088.0	42218.0	163396.36363636365	3008.6666666666665	17308.526315789473	64585.05263157895	20235.5	0.019799764	0.0834943023636363	0.0879475566666666	0.221030374368421	0.4496510996842104	0.5661029143571428	7
2020	585.0	45208.66666666666	179697.0	2753.333333333333	17973.57894736842	70293.15789473685	22156.0	0.0212239928333333	0.0906665704999999	0.0799722673333333	0.2109949451052631	0.4719878680526315	0.5265956424285714	7
2020	413.0	48199.33333333333	195997.63636363635	2498.0	18638.631578947367	76001.26315789475	24076.5	0.0226482216666666	0.0978388386363636	0.071996978	0.2009595158421052	0.4943246364210526	0.4870883705	7
2020	69.0	51190.0	212298.27272727276	2242.6666666666665	19303.68421052632	81709.36842105264	25997.0	0.0240724505	0.1050111067727272	0.0640216886666666	0.1909240865789473	0.5166614047894736	0.4475810985714285	7
2020	372.0	54180.66666666666	228598.9090909091	1987.333333333333	19968.736842105263	87417.47368421053	27917.5	0.0254966793333333	0.1121833749090908	0.0560463993333333	0.1808886573157895	0.5389981731578947	0.4080738266428571	7
2020	78.0	57171.33333333333	244899.54545454547	1732.0	20633.789473684214	93125.57894736844	29838.0	0.0269209081666666	0.1193556430454545	0.04807111	0.1708532280526316	0.5613349415263158	0.3685665547142857	7
2020	553.0	60162.0	261200.18181818185	1476.6666666666663	21298.84210526316	98833.68421052632	31758.5	0.028345137	0.1265279111818181	0.0400958206666666	0.1608177987894737	0.5836717098947368	0.3290592827857142	7
2020	142.0	63152.66666666666	277500.8181818182	1221.333333333333	21963.894736842107	104541.7894736842	33679.0	0.0297693658333333	0.1337001793181818	0.0321205313333333	0.1507823695263158	0.6060084782631578	0.2895520108571427	7
2020	386.0	66143.33333333333	293801.45454545453	966.0	22628.947368421053	110249.8947368421	35599.5	0.0311935946666666	0.1408724474545454	0.024145242	0.1407469402631579	0.6283452466315789	0.2500447389285714	7
2020	178210.0	69134.0	310102.09090909094	710.6666666666661	23294.0	115958.0	37520.0	0.0326178235	0.1480447155909091	0.0161699526666666	0.130711511	0.650682015	0.210537467	7
2020	92105.0	72124.66666666666	326402.7272727273	455.333333333333	69.0	43769.0	47288.0	0.0340420523333333	0.1552169837272727	0.0081946633333333	0.000745793	0.475203605	0.513417945	7
2020	910882.0	75115.33333333333	342703.36363636365	200.0	392196.0	444876.0	67111.0	0.0354662811666666	0.1623892518636363	0.000219374	0.430566766	0.488401352	0.073677294	7
2020	2117251.0	78106.0	359004.0	641104.0	811940.0	208440.0	17487.0	0.03689051	0.16956152	0.302799909	0.383487822	0.098448277	0.008259238	7
2020	2555.0	78487.63157894737	359013.5263157895	646756.052631579	779030.3684210526	197805.8947368421	16627.526315789473	0.0381869912631578	0.1742632822631578	0.3152579314736842	0.3703852944210526	0.0935092933157894	0.0078684391578947	7
2020	45.0	78869.26315789473	359023.05263157893	652408.1052631579	746120.7368421053	187171.7894736842	15768.052631578948	0.0394834725263157	0.1789650445263158	0.3277159539473684	0.3572827668421052	0.0885703096315789	0.0074776403157894	7
2020	54874.0	79250.8947368421	359032.5789473684	658060.1578947369	713211.1052631579	176537.68421052632	14908.57894736842	0.0407799537894736	0.1836668067894736	0.3401739764210526	0.3441802392631579	0.0836313259473684	0.0070868414736842	7
2020	966.0	79632.52631578948	359042.1052631579	663712.2105263158	680301.4736842106	165903.57894736843	14049.105263157897	0.0420764350526315	0.1883685690526315	0.3526319988947368	0.3310777116842105	0.0786923422631579	0.0066960426315789	7
2020	233.0	80014.15789473684	359051.63157894736	669364.2631578947	647391.8421052631	155269.47368421053	13189.631578947368	0.0433729163157894	0.1930703313157894	0.365090021368421	0.3179751841052631	0.0737533585789473	0.0063052437894736	7
2020	8505.0	80395.78947368421	359061.15789473685	675016.3157894737	614482.2105263157	144635.36842105264	12330.157894736842	0.0446693975789473	0.1977720935789473	0.3775480438421053	0.3048726565263158	0.0688143748947368	0.0059144449473684	7
2020	1273.0	80777.42105263157	359070.6842105263	680668.3684210526	581572.5789473684	134001.26315789472	11470.684210526317	0.0459658788421052	0.2024738558421052	0.3900060663157894	0.2917701289473684	0.0638753912105263	0.0055236461052631	7
2020	32.0	81159.05263157895	359080.2105263158	686320.4210526316	548662.9473684211	123367.15789473684	10611.21052631579	0.0472623601052631	0.2071756181052631	0.4024640887894736	0.278667601368421	0.0589364075263157	0.0051328472631578	7
2020	318.0	81540.68421052632	359089.7368421053	691972.4736842106	515753.3157894737	112733.05263157896	9751.736842105263	0.048558841368421	0.211877380368421	0.4149221112631578	0.2655650737894737	0.0539974238421052	0.0047420484210526	7
2020	118.0	81922.31578947368	359099.2631578947	697624.5263157894	482843.6842105264	102098.94736842104	8892.263157894737	0.0498553226315789	0.2165791426315789	0.4273801337368421	0.2524625462105263	0.0490584401578947	0.0043512495789473	7
2020	14904.0	82303.94736842105	359108.7894736842	703276.5789473684	449934.052631579	91464.84210526316	8032.78947368421	0.0511518038947368	0.2212809048947368	0.4398381562105263	0.2393600186315789	0.0441194564736842	0.0039604507368421	7
2020	14682.0	82685.57894736843	359118.3157894737	708928.6315789474	417024.4210526316	80830.73684210525	7173.315789473683	0.0524482851578947	0.2259826671578947	0.4522961786842105	0.2262574910526315	0.0391804727894736	0.0035696518947368	7
2020	48.0	83067.21052631579	359127.84210526315	714580.6842105263	384114.7894736842	70196.63157894736	6313.842105263157	0.0537447664210526	0.2306844294210526	0.4647542011578947	0.2131549634736841	0.0342414891052631	0.0031788530526315	7
2020	36.0	83448.84210526316	359137.36842105264	720232.7368421053	351205.15789473685	59562.526315789466	5454.368421052632	0.0550412476842105	0.2353861916842105	0.4772122236315789	0.2000524358947368	0.0293025054210526	0.0027880542105263	7
2020	130.0	83830.47368421053	359146.8947368421	725884.7894736843	318295.5263157895	48928.42105263157	4594.894736842105	0.0563377289473684	0.2400879539473684	0.4896702461052631	0.1869499083157894	0.0243635217368421	0.002397255368421	7
2020	365.0	84212.1052631579	359156.4210526316	731536.8421052631	285385.89473684214	38294.31578947368	3735.421052631578	0.0576342102105263	0.2447897162105263	0.5021282685789473	0.173847380736842	0.0194245380526315	0.0020064565263157	7
2020	3445.0	84593.73684210527	359165.94736842107	737188.8947368421	252476.26315789472	27660.210526315783	2875.947368421052	0.0589306914736842	0.2494914784736842	0.5145862910526315	0.1607448531578947	0.014485554368421	0.0016156576842105	7
2020	276.0	84975.36842105263	359175.4736842105	742840.947368421	219566.63157894745	17026.105263157893	2016.4736842105249	0.0602271727368421	0.2541932407368421	0.5270443135263158	0.1476423255789473	0.0095465706842105	0.0012248588421052	7
2020	1387376.0	85357.0	359185.0	748493.0	186657.0	6392.0	1157.0	0.061523654	0.258895003	0.539502336	0.134539798	0.004607587	0.00083406	7
2020	238.0	83874.57142857143	349312.71428571426	731565.4642857143	206257.57142857145	13856.071428571428	1321.3333333333333	0.0604644266785714	0.2517967221071429	0.5273593308214285	0.1488232273928571	0.0100331432142857	0.0090807366111111	7
2020	24852.0	82392.14285714286	339440.4285714286	714637.9285714285	225858.14285714284	21320.14285714285	1485.6666666666667	0.0594051993571428	0.2446984412142857	0.5152163256428571	0.1631066567857143	0.0154586994285714	0.0173274132222222	7
2020	2833.0	80909.71428571429	329568.14285714284	697710.3928571428	245458.7142857143	28784.214285714286	1650.0	0.0583459720357142	0.2376001603214285	0.5030733204642857	0.1773900861785714	0.0208842556428571	0.0255740898333333	7
2020	3256.0	79427.28571428571	319695.8571428572	680782.8571428572	265059.2857142857	36248.28571428571	1814.3333333333333	0.0572867447142857	0.2305018794285714	0.4909303152857142	0.1916735155714285	0.0263098118571428	0.0338207664444444	7
2020	984.0	77944.85714285714	309823.5714285714	663855.3214285715	284659.8571428572	43712.357142857145	1978.6666666666667	0.0562275173928571	0.2234035985357143	0.4787873101071428	0.2059569449642857	0.0317353680714285	0.0420674430555555	7
2020	18578.0	76462.42857142858	299951.28571428574	646927.7857142857	304260.4285714286	51176.42857142857	2143.0	0.0551682900714285	0.2163053176428571	0.4666443049285714	0.2202403743571428	0.0371609242857142	0.0503141196666666	7
2020	729.0	74980.0	290079.0	630000.25	323861.0	58640.5	2307.333333333333	0.05410906275	0.20920703675	0.45450129975	0.2345238037499999	0.0425864804999999	0.0585607962777777	7
2020	958.0	73497.57142857143	280206.7142857143	613072.7142857143	343461.5714285714	66104.57142857142	2471.666666666667	0.0530498354285714	0.2021087558571428	0.4423582945714285	0.2488072331428571	0.0480120367142857	0.0668074728888888	7
2020	1005.0	72015.14285714286	270334.4285714286	596145.1785714286	363062.1428571429	73568.64285714286	2636.0	0.0519906081071428	0.1950104749642857	0.4302152893928571	0.2630906625357143	0.0534375929285714	0.0750541495	7
2020	665.0	70532.71428571429	260462.14285714287	579217.6428571428	382662.7142857143	81032.71428571429	2800.333333333333	0.0509313807857142	0.1879121940714285	0.4180722842142856	0.2773740919285714	0.0588631491428571	0.0833008261111111	7
2020	159.0	69050.28571428571	250589.8571428572	562290.1071428572	402263.2857142857	88496.78571428571	2964.666666666667	0.0498721534642857	0.1808139131785714	0.4059292790357143	0.2916575213214286	0.0642887053571428	0.0915475027222222	7
2020	190.0	67567.85714285714	240717.57142857145	545362.5714285714	421863.8571428572	95960.85714285714	3129.0	0.0488129261428571	0.1737156322857143	0.3937862738571428	0.3059409507142857	0.0697142615714285	0.0997941793333333	7
2020	547.0	66085.42857142858	230845.2857142857	528435.0357142857	441464.4285714285	103424.92857142857	3293.333333333333	0.0477536988214285	0.1666173513928571	0.3816432686785714	0.3202243801071429	0.0751398177857142	0.1080408559444444	7
2020	1260.0	64603.0	220973.0	511507.5	461065.0	110889.0	3457.666666666667	0.0466944715	0.1595190705	0.3695002635	0.3345078095	0.080565374	0.1162875325555555	7
2020	2209.0	63120.57142857144	211100.7142857143	494579.9642857143	480665.5714285714	118353.07142857142	3622.0	0.0456352441785714	0.1524207896071428	0.3573572583214285	0.3487912388928571	0.0859909302142857	0.1245342091666666	7
2020	62.0	61638.142857142855	201228.42857142855	477652.4285714286	500266.1428571429	125817.14285714286	3786.3333333333335	0.0445760168571428	0.1453225087142857	0.3452142531428571	0.3630746682857143	0.0914164864285714	0.1327808857777777	7
2020	308.0	60155.71428571429	191356.14285714287	460724.8928571429	519866.7142857143	133281.2142857143	3950.666666666667	0.0435167895357142	0.1382242278214285	0.3330712479642856	0.3773580976785714	0.0968420426428571	0.1410275623888889	7
2020	27564.0	58673.28571428572	181483.8571428572	443797.3571428572	539467.2857142857	140745.2857142857	4115.0	0.0424575622142857	0.1311259469285714	0.3209282427857142	0.3916415270714286	0.1022675988571428	0.149274239	7
2020	9247.0	57190.857142857145	171611.57142857145	426869.8214285714	559067.857142857	148209.35714285713	6032.8	0.0413983348928571	0.1240276660357142	0.3087852376071428	0.4059249564642857	0.1076931550714285	0.1360395231	7
2020	1050.0	55708.42857142857	161739.28571428574	409942.28571428574	578668.4285714285	155673.42857142858	7950.6	0.0403391075714285	0.1169293851428571	0.2966422324285714	0.4202083858571429	0.1131187112857142	0.1228048072	7
2020	456.0	54226.0	151867.0	393014.75	598269.0	163137.5	9868.4	0.0392798802499999	0.10983110425	0.28449922725	0.43449181525	0.1185442675	0.1095700913	7
2020	197.0	52743.57142857144	141994.7142857143	376087.2142857143	617869.5714285714	170601.57142857142	11786.2	0.0382206529285714	0.1027328233571428	0.2723562220714285	0.4487752446428572	0.1239698237142857	0.0963353754	7
2020	226.0	51261.14285714286	132122.42857142858	359159.6785714286	637470.1428571428	178065.64285714284	13704.0	0.0371614256071428	0.0956345424642857	0.2602132168928571	0.4630586740357143	0.1293953799285714	0.0831006595	7
2020	53.0	49778.71428571429	122250.14285714288	342232.14285714284	657070.7142857143	185529.7142857143	15621.8	0.0361021982857142	0.0885362615714285	0.2480702117142856	0.4773421034285715	0.1348209361428571	0.0698659436	7
2020	31.0	48296.28571428572	112377.85714285716	325304.6071428572	676671.2857142857	192993.7857142857	17539.6	0.0350429709642857	0.0814379806785714	0.2359272065357142	0.4916255328214286	0.1402464923571428	0.0566312277	7
2020	326.0	46813.857142857145	102505.57142857143	308377.0714285714	696271.857142857	200457.85714285716	19457.4	0.0339837436428571	0.0743396997857142	0.2237842013571428	0.5059089622142858	0.1456720485714285	0.0433965118	7
2020	1837.0	45331.42857142857	92633.28571428574	291449.53571428574	715872.4285714285	207921.92857142855	21375.2	0.0329245163214285	0.0672414188928571	0.2116411961785714	0.5201923916071429	0.1510976047857142	0.0301617959	7
2020	1376065.0	43849.0	82761.0	274522.0	735473.0	215386.0	23293.0	0.031865289	0.060143138	0.199498191	0.534475821	0.156523161	0.01692708	7
2020	644.0	43666.87341772152	82588.20886075949	265406.4666666667	712349.9	202717.0	22265.58823529412	0.0318072201075949	0.060290881278481	0.1930721061333333	0.5255165746	0.1473493413529411	0.030916358117647	7
2020	178.0	43484.74683544304	82415.41772151898	256290.93333333332	689226.8	190048.0	21238.176470588234	0.0317491512151898	0.060438624556962	0.1866460212666666	0.5165573282	0.1381755217058823	0.0449056362352941	7
2020	844.0	43302.62025316456	82242.62658227848	247175.4	666103.7	177379.0	20210.764705882357	0.0316910823227848	0.060586367835443	0.1802199364	0.5075980818	0.1290017020588235	0.0588949143529411	7
2020	210.0	43120.49367088608	82069.83544303797	238059.86666666667	642980.6	164710.0	19183.35294117647	0.0316330134303797	0.060734111113924	0.1737938515333333	0.4986388354	0.1198278824117647	0.0728841924705882	7
2020	257.0	42938.36708860759	81897.04430379746	228944.3333333333	619857.5	152041.0	18155.941176470587	0.0315749445379746	0.060881854392405	0.1673677666666666	0.489679589	0.1106540627647058	0.0868734705882352	7
2020	103.0	42756.24050632912	81724.25316455697	219828.8	596734.4	139372.0	17128.529411764706	0.0315168756455696	0.061029597670886	0.1609416817999999	0.4807203426	0.101480243117647	0.1008627487058823	7
2020	380.0	42574.11392405063	81551.46202531646	210713.26666666663	573611.3	126703.0	16101.117647058823	0.0314588067531645	0.061177340949367	0.1545155969333333	0.4717610962	0.0923064234705882	0.1148520268235294	7
2020	65.0	42391.98734177216	81378.67088607595	201597.7333333333	550488.2	114034.0	15073.70588235294	0.0314007378607594	0.0613250842278481	0.1480895120666666	0.4628018498	0.0831326038235294	0.1288413049411764	7
2020	259.0	42209.86075949367	81205.87974683545	192482.2	527365.1	101365.0	14046.294117647058	0.0313426689683544	0.0614728275063291	0.1416634272	0.4538426034	0.0739587841764705	0.1428305830588235	7
2020	591.0	42027.73417721519	81033.08860759494	183366.6666666667	504242.0	88696.0	13018.882352941177	0.0312846000759493	0.0616205707848101	0.1352373423333333	0.444883357	0.0647849645294117	0.1568198611764706	7
2020	1702.0	41845.60759493671	80860.29746835443	174251.13333333333	481118.9	76027.0	11991.470588235294	0.0312265311835443	0.0617683140632911	0.1288112574666666	0.4359241106	0.0556111448823529	0.1708091392941176	7
2020	373.0	41663.48101265823	80687.50632911392	165135.6	457995.8000000001	63358.0	10964.05882352941	0.0311684622911392	0.0619160573417721	0.1223851726	0.4269648642	0.0464373252352941	0.1847984174117647	7
2020	95.0	41481.35443037975	80514.71518987342	156020.06666666668	434872.7	50689.0	9936.647058823528	0.0311103933987341	0.0620638006202531	0.1159590877333333	0.4180056178	0.0372635055882352	0.1987876955294117	7
2020	11676.0	41299.22784810127	80341.92405063291	146904.53333333333	411749.6	38020.0	8909.235294117647	0.0310523245063291	0.0622115438987341	0.1095330028666666	0.4090463714	0.0280896859411764	0.2127769736470588	7
2020	3922.0	41117.10126582279	80169.1329113924	137789.0	388626.5	25351.0	7881.823529411764	0.030994255613924	0.0623592871772151	0.1031069179999999	0.400087125	0.0189158662941176	0.2267662517647058	7
2020	1722.0	40934.97468354431	79996.34177215189	128673.46666666667	365503.4	12682.0	6854.411764705881	0.0309361867215189	0.0625070304556962	0.0966808331333333	0.3911278786	0.0097420466470588	0.2407555298823529	7
2020	22875.0	40752.84810126582	79823.55063291139	119557.93333333336	342380.30000000005	13.0	5827.0	0.0308781178291139	0.0626547737341772	0.0902547482666666	0.3821686321999999	0.000568227	0.254744808	7
2020	11893.0	40570.72151898734	79650.75949367089	110442.40000000002	319257.2	7947.307692307692	4493.0	0.0308200489367088	0.0628025170126582	0.0838286633999999	0.3732093858	0.0509886186153846	0.1945095627499999	7
2020	2113.0	40388.59493670886	79477.96835443038	101326.86666666668	296134.10000000003	15881.615384615385	3159.0	0.0307619800443037	0.0629502602911392	0.0774025785333333	0.3642501394	0.1014090102307692	0.1342743175	7
2020	365.0	40206.46835443038	79305.17721518988	92211.33333333334	273011.0	23815.92307692308	1825.0	0.0307039111518987	0.0630980035696202	0.0709764936666666	0.355290893	0.1518294018461538	0.07403907225	7
2020	35585.0	40024.3417721519	79132.38607594937	83095.80000000002	249887.9	31750.23076923077	491.0	0.0306458422594936	0.0632457468481012	0.0645504087999999	0.3463316466	0.2022497934615384	0.013803827	7
2020	189.0	39842.215189873416	78959.59493670886	73980.26666666666	226764.80000000005	39684.53846153846	1637.3333333333333	0.0305877733670886	0.0633934901265822	0.0581243239333333	0.3373724002	0.252670185076923	0.0199072644444444	7
2020	1788.0	39660.08860759494	78786.80379746835	64864.73333333334	203641.70000000007	47618.84615384616	2783.6666666666665	0.0305297044746835	0.0635412334050632	0.0516982390666666	0.3284131538	0.3030905766923076	0.0260107018888888	7
2020	918.0	39477.96202531645	78614.01265822785	55749.20000000001	180518.6000000001	55553.15384615384	3930.0	0.0304716355822784	0.0636889766835443	0.0452721542	0.3194539074	0.3535109683076923	0.0321141393333333	7
2020	335.0	39295.83544303798	78441.22151898734	46633.666666666686	157395.5	63487.46153846154	5076.333333333333	0.0304135666898734	0.0638367199620253	0.0388460693333333	0.310494661	0.4039313599230769	0.0382175767777777	7
2020	390.0	39113.70886075949	78268.43037974683	37518.13333333336	134272.40000000002	71421.76923076923	6222.666666666666	0.0303554977974683	0.0639844632405063	0.0324199844666666	0.3015354146	0.4543517515384614	0.0443210142222222	7
2020	112.0	38931.582278481015	78095.63924050632	28402.60000000001	111149.30000000005	79356.07692307692	7369.0	0.0302974289050632	0.0641322065189873	0.0259938995999999	0.2925761682	0.5047721431538461	0.0504244516666666	7
2020	6330.0	38749.45569620253	77922.84810126582	19287.06666666668	88026.20000000007	87290.38461538461	8515.333333333332	0.0302393600126582	0.0642799497974683	0.0195678147333333	0.2836169218	0.5551925347692308	0.0565278891111111	7
2020	318.0	38567.32911392405	77750.05696202532	10171.533333333326	64903.10000000009	95224.69230769233	9661.666666666666	0.0301812911202531	0.0644276930759493	0.0131417298666666	0.2746576754	0.6056129263846154	0.0626313265555555	7
2020	157246.0	38385.20253164557	77577.26582278482	1056.0	41780.0	103159.0	10808.0	0.0301232222278481	0.0645754363544303	0.006715645	0.265698429	0.656033318	0.068734764	7
2020	1726.0	38203.07594936709	77404.47468354431	2747.4453125	40179.84615384616	92724.33333333331	23737.833333333336	0.030065153335443	0.0647231796329114	0.0092218080625	0.2557675790769231	0.5949805261666666	0.1625258163333333	7
2020	357.0	38020.94936708861	77231.6835443038	4438.890625	38579.69230769231	82289.66666666667	36667.66666666667	0.0300070844430379	0.0648709229113924	0.011727971125	0.2458367291538461	0.5339277343333333	0.2563168686666667	7
2020	135.0	37838.82278481012	77058.89240506329	6130.3359375	36979.53846153846	71855.0	49597.5	0.0299490155506329	0.0650186661898734	0.0142341341875	0.2359058792307692	0.4728749424999999	0.350107921	7
2020	7712.0	37656.696202531646	76886.10126582278	7821.78125	35379.38461538462	61420.333333333336	62527.333333333336	0.0298909466582278	0.0651664094683544	0.01674029725	0.2259750293076923	0.4118221506666666	0.4438989733333333	7
2020	414.0	37474.56962025316	76713.31012658228	9513.2265625	33779.230769230766	50985.66666666667	75457.16666666667	0.0298328777658227	0.0653141527468354	0.0192464603125	0.2160441793846154	0.3507693588333333	0.5376900256666667	7
2020	139967.0	37292.443037974685	76540.51898734177	11204.671875	32179.07692307692	40551.0	88387.0	0.0297748088734177	0.0654618960253164	0.021752623375	0.2061133294615384	0.289716567	0.631481078	7
2020	43.0	37110.3164556962	76367.72784810126	12896.1171875	30578.92307692308	38688.05	76806.28571428571	0.0297167399810126	0.0656096393037974	0.0242587864375	0.1961824795384615	0.28223350875	0.5620391575714285	7
2020	12504.0	36928.18987341772	76194.93670886075	14587.5625	28978.76923076923	36825.1	65225.57142857143	0.0296586710886075	0.0657573825822784	0.0267649495	0.1862516296153846	0.2747504504999999	0.4925972371428571	7
2020	195.0	36746.06329113924	76022.14556962025	16279.0078125	27378.615384615383	34962.15	53644.857142857145	0.0296006021962025	0.0659051258607595	0.0292711125625	0.1763207796923077	0.2672673922499999	0.4231553167142857	7
2020	179.0	36563.93670886076	75849.35443037975	17970.453125	25778.46153846154	33099.2	42064.142857142855	0.0295425333037974	0.0660528691392405	0.031777275625	0.1663899297692307	0.259784334	0.3537133962857142	7
2020	1040.0	36381.81012658228	75676.56329113925	19661.8984375	24178.30769230769	31236.25	30483.428571428565	0.0294844644113924	0.0662006124177215	0.0342834386875	0.1564590798461538	0.25230127575	0.2842714758571428	7
2020	15134.0	36199.6835443038	75503.77215189874	21353.34375	22578.153846153844	29373.3	18902.71428571429	0.0294263955189873	0.0663483556962025	0.03678960175	0.1465282299230769	0.2448182175	0.2148295554285714	7
2020	50362.0	36017.556962025315	75330.98101265823	23044.7890625	20978.0	27510.35	7322.0	0.0293683266265822	0.0664960989746835	0.0392957648125	0.13659738	0.2373351592499999	0.145387635	7
2020	48871.0	35835.43037974684	75158.18987341772	24736.234375	19377.846153846152	25647.4	8176.384615384615	0.0293102577341772	0.0666438422531645	0.041801927875	0.1266665300769231	0.2298521009999999	0.1945151647692307	7
2020	192.0	35653.303797468354	74985.39873417722	26427.6796875	17777.69230769231	23784.45	9030.76923076923	0.0292521888417721	0.0667915855316455	0.0443080909375	0.1167356801538461	0.22236904275	0.2436426945384615	7
2020	188.0	35471.17721518988	74812.60759493671	28119.125	16177.53846153846	21921.5	9885.153846153846	0.029194119949367	0.0669393288101265	0.046814254	0.1068048302307692	0.2148859845	0.2927702243076923	7
2020	5068.0	35289.05063291139	74639.8164556962	29810.5703125	14577.384615384612	20058.55	10739.53846153846	0.029136051056962	0.0670870720886075	0.0493204170625	0.0968739803076923	0.20740292625	0.3418977540769231	7
2020	909.0	35106.92405063291	74467.02531645569	31502.015625	12977.23076923077	18195.6	11593.923076923078	0.0290779821645569	0.0672348153670886	0.051826580125	0.0869431303846154	0.199919868	0.3910252838461538	7
2020	491.0	34924.79746835443	74294.23417721518	33193.4609375	11377.076923076922	16332.649999999998	12448.307692307691	0.0290199132721519	0.0673825586455696	0.0543327431875	0.0770122804615384	0.19243680975	0.4401528136153846	7
2020	422.0	34742.67088607595	74121.44303797468	34884.90625	9776.923076923078	14469.7	13302.692307692309	0.0289618443797468	0.0675303019240506	0.05683890625	0.0670814305384615	0.1849537514999999	0.4892803433846153	7
2020	39.0	34560.54430379747	73948.65189873418	36576.3515625	8176.769230769227	12606.75	14157.076923076922	0.0289037754873417	0.0676780452025316	0.0593450693125	0.0571505806153846	0.1774706932499999	0.5384078731538462	7
2020	3193.0	34378.417721518985	73775.86075949368	38267.796875	6576.615384615383	10743.8	15011.46153846154	0.0288457065949367	0.0678257884810126	0.061851232375	0.0472197306923077	0.169987635	0.5875354029230769	7
2020	2306.0	34196.29113924051	73603.06962025317	39959.2421875	4976.461538461539	8880.849999999999	15865.846153846154	0.0287876377025316	0.0679735317594936	0.0643573954375	0.0372888807692307	0.16250457675	0.6366629326923077	7
2020	443.0	34014.16455696202	73430.27848101266	41650.6875	3376.307692307688	7017.9000000000015	16720.23076923077	0.0287295688101265	0.0681212750379746	0.0668635585	0.0273580308461538	0.1550215185	0.6857904624615384	7
2020	262.0	33832.037974683546	73257.48734177215	43342.1328125	1776.153846153844	5154.949999999997	17574.615384615383	0.0286714999177215	0.0682690183164557	0.0693697215625	0.0174271809230769	0.14753846025	0.7349179922307693	7
2020	23505.0	33649.91139240506	73084.69620253165	45033.578125	176.0	3292.0	18429.0	0.0286134310253164	0.0684167615949367	0.071875884625	0.007496331	0.140055402	0.784045522	7
2020	592.0	33467.784810126584	72911.90506329114	46725.0234375	514.8888888888889	13993.555555555557	26549.444444444445	0.0285553621329113	0.0685645048734177	0.0743820476875	0.0084836847777777	0.1807008395555555	0.7485697086666666	7
2020	17861.0	33285.6582278481	72739.11392405063	48416.46875	853.7777777777778	24695.11111111111	34669.88888888889	0.0284972932405063	0.0687122481518987	0.07688821075	0.0094710385555555	0.2213462771111111	0.7130938953333333	7
2020	96.0	33103.53164556962	72566.32278481012	50107.9140625	1192.6666666666667	35396.666666666664	42790.33333333333	0.0284392243481012	0.0688599914303797	0.0793943738125	0.0104583923333333	0.2619917146666667	0.677618082	7
2020	100.0	32921.40506329114	72393.53164556962	51799.359375	1531.5555555555557	46098.22222222222	50910.77777777778	0.0283811554556962	0.0690077347088607	0.081900536875	0.0114457461111111	0.3026371522222222	0.6421422686666667	7
2020	1502.0	32739.278481012658	72220.74050632911	53490.8046875	1870.4444444444448	56799.777777777774	59031.22222222222	0.0283230865632911	0.0691554779873417	0.0844066999375	0.0124330998888888	0.3432825897777778	0.6066664553333333	7
2020	5265.0	32557.151898734177	72047.94936708861	55182.25	2209.333333333333	67501.33333333333	67151.66666666666	0.028265017670886	0.0693032212658227	0.086912863	0.0134204536666666	0.3839280273333333	0.5711906419999999	7
2020	24269.0	32375.025316455696	71875.1582278481	56873.6953125	2548.2222222222226	78202.88888888888	75272.11111111111	0.028206948778481	0.0694509645443038	0.0894190260625	0.0144078074444444	0.4245734648888889	0.5357148286666666	7
2020	455.0	32192.89873417721	71702.3670886076	58565.140625	2887.1111111111118	88904.44444444444	83392.55555555556	0.0281488798860759	0.0695987078227848	0.091925189125	0.0153951612222222	0.4652189024444444	0.5002390153333334	7
2020	196902.0	32010.77215189873	71529.57594936709	60256.5859375	3226.0	99606.0	91513.0	0.0280908109936708	0.0697464511012658	0.0944313521875	0.016382515	0.50586434	0.464763202	7
2020	24635.0	31828.645569620254	71356.78481012658	61948.03125	3188.423529411765	98439.76470588236	89459.40909090909	0.0280327421012658	0.0698941943797468	0.09693751525	0.0161985772117647	0.5000451260470589	0.4570721214545454	7
2020	9766.0	31646.518987341773	71183.99367088608	63639.4765625	3150.8470588235296	97273.5294117647	87405.81818181818	0.0279746732088607	0.0700419376582278	0.0994436783125	0.0160146394235294	0.4942259120941176	0.4493810409090909	7
2020	84.0	31464.39240506329	71011.20253164557	65330.921875	3113.2705882352943	96107.29411764706	85352.22727272728	0.0279166043164556	0.0701896809367088	0.101949841375	0.0158307016352941	0.4884066981411765	0.4416899603636363	7
2020	276.0	31282.265822784808	70838.41139240506	67022.3671875	3075.694117647058	94941.0588235294	83298.63636363637	0.0278585354240506	0.0703374242151898	0.1044560044375	0.0156467638470588	0.4825874841882353	0.4339988798181818	7
2020	721.0	31100.13924050633	70665.62025316455	68713.8125	3038.1176470588234	93774.82352941176	81245.04545454546	0.0278004665316455	0.0704851674936708	0.1069621675	0.0154628260588235	0.4767682702352941	0.4263077992727273	7
2020	3122.0	30918.012658227846	70492.82911392405	70405.2578125	3000.541176470588	92608.58823529413	79191.45454545454	0.0277423976392405	0.0706329107721519	0.1094683305625	0.0152788882705882	0.4709490562823529	0.4186167187272727	7
2020	665.0	30735.88607594937	70320.03797468354	72096.703125	2962.964705882353	91442.35294117648	77137.86363636363	0.0276843287468354	0.0707806540506329	0.111974493625	0.0150949504823529	0.4651298423294118	0.4109256381818181	7
2020	1043.0	30553.759493670885	70147.24683544303	73788.1484375	2925.3882352941177	90276.11764705884	75084.27272727274	0.0276262598544303	0.0709283973291139	0.1144806566875	0.0149110126941176	0.4593106283764706	0.4032345576363636	7
2020	707.0	30371.632911392408	69974.45569620252	75479.59375	2887.8117647058825	89109.88235294117	73030.68181818182	0.0275681909620253	0.0710761406075949	0.11698681975	0.0147270749058823	0.4534914144235294	0.3955434770909091	7
2020	1002.0	30189.506329113923	69801.66455696203	77171.0390625	2850.235294117647	87943.64705882352	70977.09090909091	0.0275101220696202	0.0712238838860759	0.1194929828125	0.014543137117647	0.4476722004705882	0.3878523965454545	7
2020	237.0	30007.37974683544	69628.87341772152	78862.484375	2812.658823529412	86777.41176470589	68923.5	0.0274520531772151	0.0713716271645569	0.121999145875	0.0143591993294117	0.4418529865176471	0.380161316	7
2020	132.0	29825.25316455696	69456.08227848102	80553.9296875	2775.0823529411764	85611.17647058824	66869.90909090909	0.0273939842848101	0.0715193704430379	0.1245053089375	0.0141752615411764	0.4360337725647059	0.3724702354545454	7
2020	57.0	29643.12658227848	69283.29113924051	82245.375	2737.505882352941	84444.94117647059	64816.31818181818	0.027335915392405	0.0716671137215189	0.127011472	0.0139913237529411	0.4302145586117647	0.3647791549090909	7
2020	180.0	29461.0	69110.5	83936.8203125	2699.929411764706	83278.70588235294	62762.72727272727	0.0272778465	0.071814857	0.1295176350625	0.0138073859647058	0.4243953446588235	0.3570880743636364	7
2020	647.0	29278.87341772152	68937.70886075949	85628.265625	2662.3529411764707	82112.4705882353	60709.13636363637	0.0272197776075949	0.071962600278481	0.1320237981249999	0.0136234481764705	0.4185761307058824	0.3493969938181818	7
2020	84.0	29096.74683544304	68764.91772151898	87319.7109375	2624.7764705882355	80946.23529411765	58655.545454545456	0.0271617087151898	0.072110343556962	0.1345299611875	0.0134395103882352	0.4127569167529412	0.3417059132727272	7
2020	1242.0	28914.62025316456	68592.12658227848	89011.15625	2587.2	79780.0	56601.954545454544	0.0271036398227848	0.072258086835443	0.13703612425	0.0132555726	0.4069377028	0.3340148327272727	7
2020	1910.0	28732.49367088608	68419.33544303797	90702.6015625	2549.6235294117646	78613.76470588235	54548.36363636364	0.0270455709303797	0.072405830113924	0.1395422873124999	0.0130716348117647	0.4011184888470588	0.3263237521818182	7
2020	1160.0	28550.3670886076	68246.54430379746	92394.046875	2512.0470588235294	77447.5294117647	52494.77272727273	0.0269875020379746	0.072553573392405	0.142048450375	0.0128876970235294	0.3952992748941176	0.3186326716363636	7
2020	1408.0	28368.240506329115	68073.75316455695	94085.4921875	2474.470588235294	76281.29411764706	50441.18181818182	0.0269294331455696	0.072701316670886	0.1445546134375	0.0127037592352941	0.3894800609411765	0.3109415910909091	7
2020	816.0	28186.11392405063	67900.96202531646	95776.9375	2436.894117647059	75115.05882352941	48387.59090909091	0.0268713642531645	0.072849059949367	0.1470607765	0.0125198214470588	0.3836608469882353	0.3032505105454545	7
2020	2973.0	28003.987341772157	67728.17088607595	97468.3828125	2399.3176470588232	73948.82352941176	46334.0	0.0268132953607594	0.0729968032278481	0.1495669395625	0.0123358836588235	0.3778416330352941	0.29555943	7
2020	895.0	27821.86075949367	67555.37974683545	99159.828125	2361.7411764705885	72782.58823529413	44280.409090909096	0.0267552264683544	0.0731445465063291	0.1520731026249999	0.0121519458705882	0.3720224190823529	0.2878683494545454	7
2020	975.0	27639.734177215192	67382.58860759494	100851.2734375	2324.164705882353	71616.35294117648	42226.81818181818	0.0266971575759493	0.0732922897848101	0.1545792656875	0.0119680080823529	0.3662032051294118	0.2801772689090909	7
2020	493.0	27457.607594936708	67209.79746835443	102542.71875	2286.5882352941176	70450.11764705883	40173.22727272727	0.0266390886835443	0.0734400330632911	0.15708542875	0.0117840702941176	0.3603839911764706	0.2724861883636363	7
2020	190.0	27275.481012658227	67037.00632911392	104234.1640625	2249.0117647058823	69283.88235294117	38119.63636363637	0.0265810197911392	0.0735877763417721	0.1595915918125	0.0116001325058823	0.3545647772235294	0.2647951078181818	7
2020	1115.0	27093.354430379743	66864.21518987342	105925.609375	2211.435294117647	68117.64705882352	36066.045454545456	0.0265229508987341	0.0737355196202531	0.162097754875	0.011416194717647	0.3487455632705882	0.2571040272727273	7
2020	1302.0	26911.227848101265	66691.42405063291	107617.0546875	2173.858823529412	66951.41176470587	34012.454545454544	0.0264648820063291	0.0738832628987341	0.1646039179374999	0.0112322569294117	0.3429263493176471	0.2494129467272727	7
2020	2042.0	26729.101265822785	66518.6329113924	109308.5	2136.282352941176	65785.17647058824	31958.86363636364	0.026406813113924	0.0740310061772152	0.167110081	0.0110483191411764	0.3371071353647059	0.2417218661818181	7
2020	1301.0	26546.974683544304	66345.84177215189	110999.9453125	2098.705882352941	64618.94117647059	29905.272727272728	0.0263487442215189	0.0741787494556962	0.1696162440625	0.0108643813529411	0.3312879214117647	0.2340307856363636	7
2020	637.0	26364.848101265823	66173.05063291139	112691.390625	2061.1294117647058	63452.705882352944	27851.681818181823	0.0262906753291139	0.0743264927341772	0.172122407125	0.0106804435647058	0.3254687074588235	0.2263397050909091	7
2020	1286.0	26182.721518987342	66000.25949367089	114382.8359375	2023.5529411764703	62286.470588235294	25798.09090909091	0.0262326064367088	0.0744742360126582	0.1746285701875	0.0104965057764705	0.3196494935058823	0.2186486245454545	7
2020	2774.0	26000.59493670886	65827.46835443037	116074.28125	1985.9764705882355	61120.23529411764	23744.5	0.0261745375443037	0.0746219792911392	0.1771347332499999	0.0103125679882352	0.3138302795529412	0.210957544	7
2020	435.0	25818.46835443038	65654.67721518988	117765.7265625	1948.4	59954.0	21690.90909090909	0.0261164686518987	0.0747697225696202	0.1796408963125	0.0101286301999999	0.3080110656	0.2032664634545454	7
2020	2206.0	25636.3417721519	65481.88607594937	119457.171875	1910.8235294117649	58787.76470588235	19637.31818181819	0.0260583997594936	0.0749174658481012	0.182147059375	0.0099446924117647	0.3021918516470588	0.1955753829090909	7
2020	519.0	25454.21518987342	65309.09493670886	121148.6171875	1873.2470588235292	57621.52941176471	17583.72727272728	0.0260003308670886	0.0750652091265822	0.1846532224375	0.0097607546235294	0.2963726376941177	0.1878843023636364	7
2020	2324.0	25272.08860759494	65136.303797468354	122840.0625	1835.670588235294	56455.294117647056	15530.136363636368	0.0259422619746835	0.0752129524050632	0.1871593855	0.0095768168352941	0.2905534237411765	0.1801932218181818	7
2020	1241.0	25089.962025316458	64963.512658227846	124531.5078125	1798.0941176470587	55289.05882352941	13476.545454545456	0.0258841930822784	0.0753606956835443	0.1896655485624999	0.0093928790470588	0.2847342097882352	0.1725021412727272	7
2020	733.0	24907.835443037977	64790.72151898734	126222.953125	1760.5176470588235	54122.82352941176	11422.954545454544	0.0258261241898734	0.0755084389620253	0.192171711625	0.0092089412588235	0.2789149958352941	0.1648110607272727	7
2020	286.0	24725.70886075949	64617.93037974683	127914.3984375	1722.9411764705883	52956.58823529412	9369.363636363649	0.0257680552974683	0.0756561822405063	0.1946778746875	0.0090250034705882	0.2730957818823529	0.1571199801818182	7
2020	85.0	24543.58227848101	64445.13924050632	129605.84375	1685.3647058823528	51790.35294117647	7315.772727272735	0.0257099864050632	0.0758039255189873	0.1971840377499999	0.0088410656823529	0.2672765679294118	0.1494288996363636	7
2020	89.0	24361.45569620253	64272.34810126582	131297.2890625	1647.7882352941176	50624.117647058825	5262.181818181824	0.0256519175126582	0.0759516687974683	0.1996902008125	0.0086571278941176	0.2614573539764706	0.1417378190909091	7
2020	241.0	24179.32911392405	64099.55696202532	132988.734375	1610.2117647058824	49457.882352941175	3208.590909090912	0.0255938486202531	0.0760994120759493	0.202196363875	0.0084731901058823	0.2556381400235294	0.1340467385454545	7
2020	9144.0	23997.20253164557	63926.76582278481	134680.1796875	1572.635294117647	48291.64705882353	1155.0	0.0255357797278481	0.0762471553544303	0.2047025269375	0.008289252317647	0.2498189260705882	0.126355658	7
2020	1463.0	23815.07594936709	63753.97468354431	136371.625	1535.0588235294117	47125.41176470588	1127.825	0.025477710835443	0.0763948986329113	0.20720869	0.0081053145294117	0.2439997121176471	0.123252793475	7
2020	744.0	23632.949367088608	63581.1835443038	138063.0703125	1497.4823529411765	45959.17647058824	1100.65	0.0254196419430379	0.0765426419113924	0.2097148530624999	0.0079213767411764	0.2381804981647058	0.12014992895	7
2020	9057.0	23450.822784810127	63408.39240506329	139754.515625	1459.905882352941	44792.94117647059	1073.475	0.0253615730506329	0.0766903851898734	0.212221016125	0.0077374389529411	0.2323612842117647	0.117047064425	7
2020	109.0	23268.69620253165	63235.60126582279	141445.9609375	1422.3294117647058	43626.70588235294	1046.3	0.0253035041582278	0.0768381284683544	0.2147271791875	0.0075535011647058	0.2265420702588235	0.1139441999	7
2020	10285.0	23086.569620253165	63062.81012658228	143137.40625	1384.7529411764706	42460.470588235294	1019.125	0.0252454352658227	0.0769858717468354	0.21723334225	0.0073695633764705	0.2207228563058823	0.110841335375	7
2020	308.0	22904.443037974685	62890.01898734177	144828.8515625	1347.1764705882351	41294.23529411764	991.95	0.0251873663734177	0.0771336150253164	0.2197395053125	0.0071856255882352	0.2149036423529411	0.10773847085	7
2020	135.0	22722.316455696204	62717.22784810126	146520.296875	1309.6	40128.0	964.775	0.0251292974810126	0.0772813583037974	0.2222456683749999	0.0070016878	0.2090844284	0.104635606325	7
2020	1657.0	22540.189873417723	62544.436708860754	148211.7421875	1272.023529411765	38961.76470588235	937.6	0.0250712285886075	0.0774291015822784	0.2247518314375	0.0068177500117647	0.2032652144470588	0.1015327418	7
2020	3058.0	22358.06329113924	62371.64556962025	149903.1875	1234.4470588235292	37795.52941176471	910.425	0.0250131596962025	0.0775768448607595	0.2272579945	0.0066338122235294	0.1974460004941176	0.098429877275	7
2020	75.0	22175.93670886076	62198.85443037975	151594.6328125	1196.870588235294	36629.294117647056	883.25	0.0249550908037974	0.0777245881392405	0.2297641575625	0.0064498744352941	0.1916267865411764	0.09532701275	7
2020	452.0	21993.81012658228	62026.06329113924	153286.078125	1159.2941176470586	35463.05882352941	856.075	0.0248970219113924	0.0778723314177215	0.232270320625	0.0062659366470588	0.1858075725882353	0.092224148225	7
2020	554.0	21811.6835443038	61853.27215189874	154977.5234375	1121.717647058823	34296.82352941176	828.9	0.0248389530189873	0.0780200746962025	0.2347764836874999	0.0060819988588235	0.1799883586352941	0.0891212837	7
2020	983.0	21629.556962025315	61680.48101265823	156668.96875	1084.141176470588	33130.58823529411	801.7249999999999	0.0247808841265822	0.0781678179746835	0.23728264675	0.0058980610705882	0.1741691446823529	0.086018419175	7
2020	1045.0	21447.430379746835	61507.68987341772	158360.4140625	1046.5647058823529	31964.35294117648	774.55	0.0247228152341772	0.0783155612531645	0.2397888098125	0.0057141232823529	0.1683499307294118	0.08291555465	7
2020	400.0	21265.303797468358	61334.898734177215	160051.859375	1008.9882352941175	30798.117647058825	747.375	0.0246647463417721	0.0784633045316455	0.242294972875	0.0055301854941176	0.1625307167764705	0.079812690125	7
2020	176.0	21083.177215189877	61162.10759493671	161743.3046875	971.4117647058824	29631.88235294117	720.2	0.024606677449367	0.0786110478101266	0.2448011359375	0.0053462477058823	0.1567115028235294	0.0767098256	7
2020	791.0	20901.050632911392	60989.3164556962	163434.75	933.8352941176468	28465.647058823524	693.025	0.024548608556962	0.0787587910886076	0.2473072989999999	0.005162309917647	0.1508922888705882	0.073606961075	7
2020	405.0	20718.92405063291	60816.52531645569	165126.1953125	896.2588235294115	27299.41176470589	665.8499999999999	0.0244905396645569	0.0789065343670886	0.2498134620625	0.0049783721294117	0.1450730749176471	0.07050409655	7
2020	1285.0	20536.79746835443	60643.73417721519	166817.640625	858.6823529411763	26133.17647058824	638.675	0.0244324707721519	0.0790542776455696	0.252319625125	0.0047944343411764	0.1392538609647058	0.067401232025	7
2020	112.0	20354.67088607595	60470.94303797468	168509.0859375	821.1058823529411	24966.941176470587	611.5	0.0243744018797468	0.0792020209240506	0.2548257881875	0.0046104965529411	0.1334346470117647	0.0642983675	7
2020	185.0	20172.54430379747	60298.15189873418	170200.53125	783.5294117647059	23800.705882352937	584.3249999999999	0.0243163329873417	0.0793497642025316	0.2573319512499999	0.0044265587647058	0.1276154330588235	0.0611955029749999	7
2020	101.0	19990.41772151899	60125.36075949367	171891.9765625	745.9529411764706	22634.470588235286	557.15	0.0242582640949367	0.0794975074810126	0.2598381143125	0.0042426209764705	0.1217962191058823	0.05809263845	7
2020	1975.0	19808.291139240508	59952.56962025316	173583.421875	708.3764705882354	21468.23529411765	529.975	0.0242001952025316	0.0796452507594936	0.262344277375	0.0040586831882352	0.1159770051529411	0.054989773925	7
2020	2996.0	19626.164556962027	59779.77848101266	175274.8671875	670.7999999999997	20302.0	502.8	0.0241421263101265	0.0797929940379746	0.2648504404375	0.0038747453999999	0.1101577912	0.0518869094	7
2020	1668.0	19444.037974683542	59606.98734177216	176966.3125	633.2235294117645	19135.76470588235	475.625	0.0240840574177215	0.0799407373164557	0.2673566035	0.0036908076117647	0.1043385772470588	0.048784044875	7
2020	52.0	19261.911392405065	59434.196202531646	178657.7578125	595.6470588235293	17969.5294117647	448.44999999999993	0.0240259885253164	0.0800884805949367	0.2698627665624999	0.0035068698235294	0.0985193632941176	0.04568118035	7
2020	67.0	19079.784810126584	59261.40506329114	180349.203125	558.070588235294	16803.294117647063	421.275	0.0239679196329113	0.0802362238734177	0.272368929625	0.0033229320352941	0.0927001493411764	0.042578315825	7
2020	661.0	18897.6582278481	59088.61392405063	182040.6484375	520.4941176470588	15637.058823529413	394.1	0.0239098507405063	0.0803839671518987	0.2748750926875	0.0031389942470588	0.0868809353882353	0.0394754512999999	7
2020	182.0	18715.53164556962	58915.82278481012	183732.09375	482.9176470588236	14470.823529411762	366.925	0.0238517818481012	0.0805317104303797	0.27738125575	0.0029550564588235	0.0810617214352941	0.0363725867749999	7
2020	235.0	18533.40506329114	58743.031645569616	185423.5390625	445.3411764705879	13304.588235294112	339.75	0.0237937129556962	0.0806794537088607	0.2798874188125	0.0027711186705882	0.0752425074823529	0.0332697222499999	7
2020	426.0	18351.278481012658	58570.24050632911	187114.984375	407.7647058823527	12138.352941176476	312.57499999999993	0.0237356440632911	0.0808271969873417	0.282393581875	0.0025871808823529	0.0694232935294117	0.0301668577249999	7
2020	689.0	18169.151898734177	58397.44936708861	188806.4296875	370.1882352941175	10972.117647058823	285.4	0.023677575170886	0.0809749402658227	0.2848997449375	0.0024032430941176	0.0636040795764705	0.0270639931999999	7
2020	1849.0	17987.025316455696	58224.6582278481	190497.875	332.61176470588225	9805.882352941177	258.225	0.023619506278481	0.0811226835443038	0.287405908	0.0022193053058823	0.0577848656235294	0.023961128675	7
2020	273.0	17804.898734177215	58051.86708860759	192189.3203125	295.035294117647	8639.647058823524	231.04999999999995	0.0235614373860759	0.0812704268227848	0.2899120710625	0.002035367517647	0.0519656516705882	0.02085826415	7
2020	295.0	17622.772151898735	57879.07594936709	193880.765625	257.4588235294118	7473.411764705888	203.875	0.0235033684936708	0.0814181701012658	0.292418234125	0.0018514297294117	0.046146437717647	0.017755399625	7
2020	66.0	17440.645569620254	57706.28481012658	195572.2109375	219.88235294117655	6307.176470588238	176.69999999999993	0.0234452996012658	0.0815659133797468	0.2949243971875	0.0016674919411764	0.0403272237647058	0.0146525351	7
2020	69.0	17258.518987341773	57533.49367088608	197263.65625	182.3058823529409	5140.941176470587	149.52499999999998	0.0233872307088607	0.0817136566582278	0.29743056025	0.0014835541529411	0.0345080098117647	0.0115496705749999	7
2020	115.0	17076.392405063292	57360.70253164557	198955.1015625	144.72941176470567	3974.705882352937	122.34999999999992	0.0233291618164556	0.0818613999367088	0.2999367233125	0.0012996163647058	0.0286887958588235	0.0084468060499999	7
2020	74.0	16894.26582278481	57187.91139240506	200646.546875	107.15294117647043	2808.4705882352864	95.17499999999995	0.0232710929240506	0.0820091432151898	0.302442886375	0.0011156785764705	0.0228695819058823	0.0053439415249999	7
2020	30265.0	16712.13924050633	57015.12025316456	202337.9921875	69.57647058823522	1642.2352941176505	68.0	0.0232130240316455	0.0821568864936709	0.3049490494375	0.0009317407882352	0.0170503679529411	0.002241077	7
2020	42396.0	16530.01265822785	56842.32911392405	204029.4375	32.0	476.0	8411.0	0.0231549551392405	0.0823046297721519	0.3074552125	0.000747803	0.011231154	0.198393625	7
2020	19695.0	16347.88607594937	56669.53797468354	205720.8828125	22020.75	8023.75	18956.125	0.0230968862468354	0.0824523730506329	0.3099613755625	0.033761162375	0.02127892	0.1910512718749999	7
2020	15359.0	16165.759493670885	56496.74683544303	207412.328125	44009.5	15571.5	29501.25	0.0230388173544303	0.0826001163291139	0.312467538625	0.06677452175	0.031326686	0.18370891875	7
2020	7653.0	15983.632911392404	56323.95569620253	209103.7734375	65998.25	23119.25	40046.375	0.0229807484620253	0.0827478596075949	0.3149737016875	0.099787881125	0.041374452	0.176366565625	7
2020	303.0	15801.506329113923	56151.16455696202	210795.21875	87987.0	30667.0	50591.5	0.0229226795696202	0.0828956028860759	0.31747986475	0.1328012405	0.051422218	0.1690242125	7
2020	989.0	15619.379746835442	55978.37341772152	212486.6640625	109975.75	38214.75	61136.625	0.0228646106772151	0.0830433461645569	0.3199860278125	0.165814599875	0.061469984	0.161681859375	7
2020	432.0	15437.253164556962	55805.582278481015	214178.109375	131964.5	45762.5	71681.75	0.0228065417848101	0.0831910894430379	0.322492190875	0.19882795925	0.0715177499999999	0.1543395062499999	7
2020	461.0	15255.12658227848	55632.79113924051	215869.5546875	153953.25	53310.25	82226.875	0.022748472892405	0.0833388327215189	0.3249983539375	0.231841318625	0.081565516	0.146997153125	7
2020	664297.0	15073.0	55460.0	217561.0	175942.0	60858.0	92772.0	0.022690404	0.083486576	0.327504517	0.264854678	0.091613282	0.1396548	7
2020	110493.0	141725.27027027027	27737.5	110530.5	3.0	2718.0	28392.0	0.0445151132432432	0.041795451	0.176006971	2.72e-05	0.024596114	0.25695964	7
2020	142798.0	268377.54054054053	15.0	3500.0	22518.0	57418.0	46583.0	0.0663398224864864	0.000104326	0.024509425	0.157692707	0.402093922	0.326214646	7
2020	2172.0	395029.8108108108	24533.371428571427	6326.028571428571	21898.2	55780.54285714286	45214.52941176471	0.0881645317297297	0.0044312182571428	0.0243258750857142	0.1531913651142857	0.3906060642285714	0.3168757517058823	7
2020	2201.0	521682.08108108107	49051.74285714285	9152.057142857142	21278.4	54143.08571428571	43846.05882352941	0.1099892409729729	0.0087581105142857	0.0241423251714285	0.1486900232285714	0.3791182064571428	0.3075368574117647	7
2020	149.0	648334.3513513514	73570.11428571428	11978.085714285717	20658.6	52505.62857142857	42477.58823529412	0.1318139502162162	0.0130850027714285	0.0239587752571428	0.1441886813428571	0.3676303486857142	0.298197963117647	7
2020	70.0	774986.6216216215	98088.4857142857	14804.114285714286	20038.8	50868.17142857143	41109.117647058825	0.1536386594594594	0.0174118950285714	0.0237752253428571	0.1396873394571428	0.3561424909142857	0.2888590688235294	7
2020	3573.0	901638.8918918918	122606.85714285712	17630.142857142855	19419.0	49230.71428571429	39740.64705882353	0.1754633687027026	0.0217387872857142	0.0235916754285714	0.1351859975714285	0.3446546331428571	0.2795201745294117	7
2020	2303.0	1028291.162162162	147125.22857142857	20456.17142857143	18799.2	47593.25714285714	38372.17647058824	0.1972880779459459	0.0260656795428571	0.0234081255142857	0.1306846556857142	0.3331667753714286	0.2701812802352941	7
2020	750.0	1154943.4324324324	171643.59999999998	23282.2	18179.4	45955.8	37003.70588235294	0.2191127871891892	0.0303925717999999	0.0232245756	0.1261833137999999	0.3216789176	0.2608423859411765	7
2020	335.0	1281595.7027027027	196161.9714285714	26108.22857142857	17559.6	44318.34285714286	35635.23529411765	0.2409374964324324	0.0347194640571428	0.0230410256857142	0.1216819719142857	0.3101910598285714	0.2515034916470588	7
2020	300.0	1408247.972972973	220680.34285714285	28934.257142857143	16939.8	42680.88571428572	34266.76470588235	0.2627622056756756	0.0390463563142857	0.0228574757714285	0.1171806300285714	0.2987032020571428	0.2421645973529411	7
2020	548.0	1534900.243243243	245198.71428571423	31760.285714285717	16320.0	41043.42857142857	32898.29411764706	0.2845869149189189	0.0433732485714285	0.0226739258571428	0.1126792881428571	0.2872153442857142	0.2328257030588235	7
2020	1087.0	1661552.5135135134	269717.08571428567	34586.31428571428	15700.2	39405.97142857143	31529.82352941176	0.3064116241621621	0.0477001408285714	0.0224903759428571	0.1081779462571428	0.2757274865142857	0.2234868087647059	7
2020	45.0	1788204.7837837837	294235.45714285714	37412.34285714286	15080.4	37768.514285714286	30161.35294117647	0.3282363334054053	0.0520270330857142	0.0223068260285714	0.1036766043714285	0.2642396287428571	0.2141479144705882	7
2020	88.0	1914857.054054054	318753.82857142854	40238.37142857143	14460.6	36131.05714285714	28792.88235294117	0.3500610426486486	0.0563539253428571	0.0221232761142857	0.0991752624857142	0.2527517709714285	0.2048090201764705	7
2020	5721.0	2041509.3243243245	343272.19999999995	43064.4	13840.8	34493.600000000006	27424.41176470588	0.3718857518918919	0.0606808176	0.0219397262	0.0946739205999999	0.2412639132	0.1954701258823529	7
2020	17767.0	2168161.5945945946	367790.5714285714	45890.42857142857	13221.0	32856.142857142855	26055.941176470587	0.3937104611351351	0.0650077098571428	0.0217561762857142	0.0901725787142857	0.2297760554285714	0.1861312315882353	7
2020	3470.0	2294813.864864865	392308.9428571428	48716.45714285714	12601.2	31218.685714285715	24687.470588235294	0.4155351703783784	0.0693346021142857	0.0215726263714285	0.0856712368285714	0.2182881976571428	0.1767923372941176	7
2020	5190.0	2421466.135135135	416827.31428571424	51542.485714285714	11981.4	29581.22857142857	23319.0	0.4373598796216216	0.0736614943714285	0.0213890764571428	0.0811698949428571	0.2068003398857142	0.1674534429999999	7
2020	9465.0	2548118.405405405	441345.6857142857	54368.514285714286	11361.6	27943.77142857143	21950.529411764703	0.4591845888648648	0.0779883866285714	0.0212055265428571	0.0766685530571428	0.1953124821142857	0.1581145487058823	7
2020	960.0	2674770.675675676	465864.0571428571	57194.54285714286	10741.8	26306.31428571429	20582.058823529413	0.4810092981081081	0.0823152788857142	0.0210219766285714	0.0721672111714285	0.1838246243428571	0.1487756544117647	7
2020	5619.0	2801422.945945946	490382.4285714285	60020.57142857143	10122.0	24668.857142857145	19213.58823529412	0.5028340073513513	0.0866421711428571	0.0208384267142857	0.0676658692857142	0.1723367665714285	0.139436760117647	7
2020	1648.0	2928075.2162162163	514900.8	62846.6	9502.2	23031.4	17845.11764705882	0.5246587165945946	0.0909690634	0.0206548768	0.0631645273999999	0.1608489088	0.1300978658235294	7
2020	42.0	3054727.486486486	539419.1714285713	65672.62857142856	8882.400000000001	21393.942857142854	16476.647058823528	0.5464834258378378	0.0952959556571428	0.0204713268857142	0.0586631855142857	0.1493610510285714	0.1207589715294117	7
2020	275.0	3181379.7567567565	563937.5428571429	68498.65714285715	8262.6	19756.485714285714	15108.176470588234	0.568308135081081	0.0996228479142857	0.0202877769714285	0.0541618436285714	0.1378731932571428	0.1114200772352941	7
2020	3394.0	3308032.0270270268	588455.9142857143	71324.68571428572	7642.800000000001	18119.02857142857	13739.705882352937	0.5901328443243243	0.1039497401714285	0.0201042270571428	0.0496605017428571	0.1263853354857143	0.1020811829411764	7
2020	741.0	3434684.297297297	612974.2857142857	74150.71428571429	7023.000000000002	16481.571428571428	12371.235294117643	0.6119575535675675	0.1082766324285714	0.0199206771428571	0.0451591598571428	0.1148974777142857	0.0927422886470588	7
2020	1106.0	3561336.567567568	637492.6571428571	76976.74285714286	6403.200000000001	14844.114285714284	11002.76470588235	0.6337822628108107	0.1126035246857142	0.0197371272285714	0.0406578179714285	0.1034096199428571	0.0834033943529411	7
2020	2102.0	3687988.8378378376	662011.0285714285	79802.77142857143	5783.4000000000015	13206.657142857148	9634.294117647056	0.655606972054054	0.1169304169428571	0.0195535773142857	0.0361564760857142	0.0919217621714285	0.0740645000588235	7
2020	146.0	3814641.108108108	686529.3999999999	82628.8	5163.600000000002	11569.200000000004	8265.823529411762	0.6774316812972973	0.1212573092	0.0193700274	0.0316551341999999	0.0804339044	0.0647256057647058	7
2020	431.0	3941293.378378378	711047.7714285714	85454.82857142857	4543.800000000003	9931.74285714286	6897.352941176468	0.6992563905405406	0.1255842014571428	0.0191864774857142	0.0271537923142857	0.0689460466285714	0.0553867114705882	7
2020	582.0	4067945.648648649	735566.1428571428	88280.85714285714	3924.0	8294.285714285717	5528.882352941175	0.7210810997837838	0.1299110937142857	0.0190029275714285	0.0226524504285714	0.0574581888571428	0.0460478171764706	7
2020	5729.0	4194597.918918919	760084.5142857142	91106.88571428572	3304.2000000000007	6656.828571428574	4160.411764705881	0.742905809027027	0.1342379859714285	0.0188193776571428	0.0181511085428571	0.0459703310857143	0.0367089228823529	7
2020	614.0	4321250.189189189	784602.8857142857	93932.91428571429	2684.400000000001	5019.37142857143	2791.9411764705874	0.7647305182702703	0.1385648782285714	0.0186358277428571	0.0136497666571428	0.0344824733142857	0.0273700285882352	7
2020	1364.0	4447902.459459459	809121.2571428571	96758.94285714286	2064.600000000002	3381.914285714287	1423.4705882352937	0.7865552275135135	0.1428917704857142	0.0184522778285714	0.0091484247714285	0.0229946155428571	0.0180311342941176	7
2020	6300.0	4574554.72972973	833639.6285714285	99584.97142857144	1444.800000000003	1744.4571428571437	55.0	0.8083799367567568	0.1472186627428571	0.0182687279142857	0.0046470828857142	0.0115067577714285	0.00869224	7
2020	5662708.0	4701207.0	858158.0	102411.0	825.0	107.0	112.45454545454544	0.830204646	0.151545555	0.018085178	0.000145741	1.89e-05	0.0182614939090909	7
2020	40.0	4660209.00877193	852360.3070175438	99400.4411764706	856.8235294117648	123.8	169.9090909090909	0.8233758562807018	0.1534776357894736	0.0176758959705882	0.0046605314999999	0.00186894185	0.0278307478181818	7
2020	52.0	4619211.01754386	846562.6140350878	96389.88235294116	888.6470588235294	140.6	227.3636363636364	0.8165470665614035	0.1554097165789473	0.0172666139411764	0.0091753219999999	0.0037189836999999	0.0374000017272727	7
2020	877.0	4578213.02631579	840764.9210526316	93379.32352941176	920.470588235294	157.4	284.8181818181818	0.8097182768421053	0.157341797368421	0.0168573319117647	0.0136901124999999	0.0055690255499999	0.0469692556363636	7
2020	542.0	4537215.03508772	834967.2280701754	90368.76470588236	952.2941176470588	174.2	342.27272727272725	0.802889487122807	0.1592738781578947	0.0164480498823529	0.0182049029999999	0.0074190673999999	0.0565385095454545	7
2020	935.0	4496217.043859649	829169.5350877193	87358.20588235294	984.1176470588236	191.0	399.7272727272728	0.7960606974035087	0.1612059589473684	0.0160387678529411	0.0227196934999999	0.00926910925	0.0661077634545454	7
2020	193.0	4455219.052631579	823371.8421052631	84347.64705882352	1015.9411764705884	207.8	457.1818181818182	0.7892319076842105	0.1631380397368421	0.0156294858235294	0.0272344839999999	0.0111191511	0.0756770173636363	7
2020	122.0	4414221.061403509	817574.149122807	81337.08823529413	1047.764705882353	224.6	514.6363636363636	0.7824031179649122	0.1650701205263157	0.0152202037941176	0.0317492744999999	0.01296919295	0.0852462712727272	7
2020	95.0	4373223.070175438	811776.4561403509	78326.5294117647	1079.5882352941176	241.4	572.0909090909091	0.775574328245614	0.1670022013157894	0.0148109217647058	0.0362640649999999	0.0148192347999999	0.0948155251818181	7
2020	34.0	4332225.078947368	805978.7631578947	75315.9705882353	1111.4117647058824	258.20000000000005	629.5454545454545	0.7687455385263158	0.1689342821052631	0.0144016397352941	0.0407788554999999	0.01666927665	0.104384779090909	7
2020	6029.0	4291227.087719298	800181.0701754387	72305.41176470587	1143.235294117647	275.0	687.0	0.7619167488070175	0.1708663628947368	0.0139923577058823	0.0452936459999999	0.0185193184999999	0.113954033	7
2020	206.0	4250229.096491228	794383.3771929825	69294.85294117648	1175.0588235294117	291.8	1680.0	0.7550879590877193	0.1727984436842105	0.0135830756764705	0.0498084364999999	0.0203693603499999	0.1913429354	7
2020	73.0	4209231.105263158	788585.6842105263	66284.29411764706	1206.8823529411766	308.6	2673.0	0.7482591693684211	0.1747305244736842	0.0131737936470588	0.0543232269999999	0.0222194022	0.2687318378	7
2020	152.0	4168233.114035088	782787.9912280702	63273.73529411765	1238.7058823529412	325.4	3666.0	0.7414303796491228	0.1766626052631578	0.012764511617647	0.0588380174999999	0.0240694440499999	0.3461207402	7
2020	43.0	4127235.1228070175	776990.298245614	60263.17647058824	1270.529411764706	342.20000000000005	4659.0	0.7346015899298246	0.1785946860526315	0.0123552295882352	0.063352808	0.0259194858999999	0.4235096426	7
2020	359.0	4086237.1315789474	771192.6052631579	57252.617647058825	1302.3529411764707	359.0	5652.0	0.7277728002105264	0.1805267668421052	0.0119459475588235	0.0678675984999999	0.0277695277499999	0.500898545	7
2020	924.0	4045239.140350877	765394.9122807018	54242.05882352941	1334.1764705882354	375.8	6645.0	0.720944010491228	0.1824588476315789	0.0115366655294117	0.0723823889999999	0.0296195695999999	0.5782874473999999	7
2020	152.0	4004241.149122807	759597.2192982456	51231.5	1366.0	392.6	7638.0	0.7141152207719298	0.1843909284210526	0.0111273835	0.0768971795	0.03146961145	0.6556763498	7
2020	390.0	3963243.157894737	753799.5263157894	48220.94117647059	1397.8235294117649	409.4	8631.0	0.7072864310526316	0.1863230092105263	0.0107181014705882	0.0814119699999999	0.0333196533	0.7330652522	7
2020	44.0	3922245.1666666665	748001.8333333334	45210.382352941175	1429.6470588235293	426.2	9624.0	0.7004576413333333	0.1882550899999999	0.0103088194411764	0.0859267604999999	0.03516969515	0.8104541545999999	7
2020	11958.0	3881247.175438597	742204.1403508772	42199.82352941176	1461.470588235294	443.0	10617.0	0.6936288516140351	0.1901871707894736	0.0098995374117647	0.0904415509999999	0.037019737	0.887843057	7
2020	74.0	3840249.1842105263	736406.447368421	39189.26470588236	1493.2941176470588	968.7857142857144	9101.57142857143	0.6868000618947369	0.1921192515789473	0.0094902553823529	0.0949563414999999	0.0792875904285714	0.7611705744285714	7
2020	634.0	3799251.192982456	730608.754385965	36178.70588235294	1525.1176470588234	1494.571428571429	7586.142857142857	0.6799712721754386	0.194051332368421	0.0090809733529411	0.0994711319999999	0.1215554438571428	0.6344980918571428	7
2020	156.0	3758253.201754386	724811.0614035088	33168.147058823524	1556.9411764705883	2020.3571428571431	6070.714285714286	0.6731424824561404	0.1959834131578947	0.0086716913235294	0.1039859224999999	0.1638232972857142	0.5078256092857143	7
2020	71.0	3717255.210526316	719013.3684210526	30157.588235294126	1588.764705882353	2546.1428571428573	4555.285714285715	0.666313692736842	0.1979154939473684	0.0082624092941176	0.1085007129999999	0.2060911507142857	0.3811531267142857	7
2020	205.0	3676257.219298245	713215.6754385965	27147.029411764717	1620.5882352941176	3071.928571428572	3039.857142857143	0.6594849030175438	0.1998475747368421	0.0078531272647058	0.1130155034999999	0.2483590041428571	0.2544806441428571	7
2020	30.0	3635259.2280701753	707417.9824561403	24136.4705882353	1652.4117647058824	3597.7142857142862	1524.4285714285725	0.6526561132982456	0.2017796555263157	0.0074438452352941	0.1175302939999999	0.2906268575714285	0.1278081615714286	7
2020	8129.0	3594261.236842105	701620.2894736843	21125.91176470589	1684.235294117647	4123.5	9.0	0.6458273235789473	0.2037117363157894	0.0070345632058823	0.1220450844999999	0.3328947109999999	0.001135679	7
2020	122.0	3553263.245614035	695822.5964912281	18115.35294117648	1716.0588235294117	4649.285714285715	376.1428571428572	0.6389985338596491	0.2056438171052631	0.0066252811764705	0.126559875	0.3751625644285714	0.0306553631428571	7
2020	57.0	3512265.254385965	690024.9035087719	15104.794117647063	1747.8823529411766	5175.071428571429	743.2857142857143	0.6321697441403509	0.2075758978947368	0.0062159991470588	0.1310746655	0.4174304178571428	0.0601750472857142	7
2020	84.0	3471267.263157895	684227.2105263157	12094.23529411765	1779.7058823529412	5700.857142857143	1110.4285714285716	0.6253409544210526	0.2095079786842105	0.005806717117647	0.1355894559999999	0.4596982712857142	0.0896947314285714	7
2020	2155.0	3430269.2719298247	678429.5175438597	9083.676470588238	1811.5294117647056	6226.642857142858	1477.571428571429	0.6185121647017544	0.2114400594736842	0.0053974350882352	0.1401042464999999	0.5019661247142857	0.1192144155714285	7
2020	33.0	3389271.2807017546	672631.8245614035	6073.117647058825	1843.3529411764707	6752.4285714285725	1844.7142857142856	0.6116833749824562	0.2133721402631578	0.0049881530588235	0.1446190369999999	0.5442339781428571	0.1487340997142857	7
2020	37.0	3348273.2894736845	666834.1315789474	3062.5588235294126	1875.1764705882356	7278.214285714286	2211.857142857143	0.6048545852631579	0.2153042210526315	0.0045788710294117	0.1491338274999999	0.5865018315714285	0.1782537838571428	7
2020	12412.0	3307275.298245614	661036.4385964912	52.0	1907.0	7804.0	2579.0	0.5980257955438597	0.2172363018421052	0.004169589	0.153648618	0.628769685	0.207773468	7
2020	420.0	3266277.307017544	655238.745614035	95.75	3442.1	7567.5	2463.5	0.5911970058245615	0.2191683826315789	0.0052166542499999	0.1901389652499999	0.6014956789	0.1977487644999999	7
2020	258.0	3225279.3157894737	649441.052631579	139.5	4977.2	7331.0	2348.0	0.5843682161052631	0.2211004634210526	0.0062637195	0.2266293125	0.5742216728	0.187724061	7
2020	552.0	3184281.324561404	643643.3596491228	183.25	6512.299999999999	7094.5	2232.5	0.5775394263859649	0.2230325442105263	0.00731078475	0.26311965975	0.5469476667	0.1776993575	7
2020	331.0	3143283.333333333	637845.6666666666	227.0	8047.4	6858.0	2117.0	0.5707106366666667	0.2249646249999999	0.00835785	0.299610007	0.5196736606	0.1676746539999999	7
2020	237.0	3102285.342105263	632047.9736842106	270.75	9582.5	6621.5	2001.5	0.5638818469473684	0.2268967057894736	0.00940491525	0.33610035425	0.4923996545	0.1576499505	7
2020	39.0	3061287.350877193	626250.2807017544	314.5	11117.6	6385.0	1886.0	0.5570530572280702	0.2288287865789473	0.0104519805	0.3725907015	0.4651256484	0.147625247	7
2020	50.0	3020289.3596491227	620452.5877192982	358.25	12652.7	6148.5	1770.5	0.550224267508772	0.230760867368421	0.01149904575	0.40908104875	0.4378516422999999	0.1376005435	7
2020	1674.0	2979291.3684210526	614654.8947368421	402.0	14187.8	5912.0	1655.0	0.5433954777894736	0.2326929481578947	0.012546111	0.445571396	0.4105776362	0.12757584	7
2020	517.0	2938293.3771929825	608857.201754386	445.75	15722.9	5675.5	1539.5	0.5365666880701754	0.2346250289473684	0.01359317625	0.48206174325	0.3833036301	0.1175511365	7
[truncated: 89,566 more rows]
