# Supplementary material for: PODE: privacy-enhanced distributed federated learning approach for origin-destination estimation
Source: PeerJ Comput Sci. 2024 May 13;10:e2050. doi: 10.7717/peerj-cs.2050 (PMC11157595; doi:10.7717/peerj-cs.2050)
Supplement: Supplemental Information 2 [file peerj-cs-10-2050-s002.zip]

Archive with 4 entries (4 files):
- cs-88722-client1.py
- cs-88722-client2.py
- cs-88722-server.py
- cs-88722-split_n_groups.py
