# Supplementary material for: PODE: privacy-enhanced distributed federated learning approach for origin-destination estimation
Source: PeerJ Comput Sci. 2024 May 13;10:e2050. doi: 10.7717/peerj-cs.2050 (PMC11157595; doi:10.7717/peerj-cs.2050)
Supplement: Supplemental Information 2 [file peerj-cs-10-2050-s002.zip › cs-88722-split_n_groups.py]

import pandas as pd
# csv file name to be read in
csv_file_read = 'diabetes_data.csv'
# read DataFrame
df = pd.read_csv(csv_file_read)

# Creating a dataframe with 50%
# values of original dataframe
part_50 = df.sample(frac=0.5)

# Creating dataframe with
# rest of the 50% values
rest_part_50 = df.drop(part_50.index)

print("\n50% of the given DataFrame:")
print(part_50)
print(part_50.Outcome.unique())
part_50.to_csv('1st_50_perc_data.csv',index=False)

print("\nrest 50% of the given DataFrame:")
print(rest_part_50)
print(rest_part_50.Outcome.unique())
rest_part_50.to_csv('2nd_50_perc_data.csv',index=False)

#for reference visit:      https://www.geeksforgeeks.org/divide-a-pandas-dataframe-randomly-in-a-given-ratio/
